# Supplementary material for: Human X-linked Intellectual Disability Factor CUL4B Is Required for Post-meiotic Sperm Development and Male Fertility
Source: Sci Rep. 2016 Feb 2;6:20227. doi: 10.1038/srep20227 (PMC4735749; doi:10.1038/srep20227)
Supplement: Supplementary File S1 [file srep20227-s3.xls]

## Sheet: Proteomic profile at P20
Protein ID	Gene names	Protein names	Anova (p)	Mean fold change (KO/WT)	WT_P20-1	WT_P20-2	WT_P20-3	WT_P20-4	WT_P20-5	WT mean	KO_P20-1	KO_P20-2	KO_P20-3	KO_P20-4	KO_P20-5	KO mean
P61205	Arf3	ADP-ribosylation factor 3	0.0188502	9.22812	368.073	994.195	4439.76	1261.53	2038.8	1820.47	1364.99	17798.2	40534.7	16335.3	7964.44	16799.5
P84228	Hist1h3b H3-53 H3.2 H3b; Hist1h3c H3-143; Hist1h3d H3-B; Hist1h3e H3-F; Hist1h3f H3.2-221 H3f; Hist2h3b H3.2-616; Hist2h3c1 H3.2-615 Hist2h3ca1; Hist2h3c2 H3.2-614 Hist2h3ca2	Histone H3.2	0.0414931	7.85889	8683.06	33719.2	60748.2	21825.4	35103.4	32015.9	20364.3	242268	648092	281767	65553.8	251609
P02301	H3f3c Gm14384	Histone H3.3C (Embryonic)	0.0569698	5.20771	9318.65	94555.7	147069	64784.8	120824	87310.4	67450.2	557925	1.04931e+06	459305	139444	454688
P84078	Arf1	ADP-ribosylation factor 1	0.137103	4.98738	0	3156.12	13301.7	3547.81	8967.27	5794.57	5625.7	33795.3	51756.8	36281.5	17039.5	28899.8
P68433	Hist1h3a H3a; Hist1h3g H3.1-221 H3g; Hist1h3h H3.1-291 H3h; Hist1h3i H3.1-I H3i	Histone H3.1	0.30716	4.43148	15845.6	136342	185093	93701.9	129914	112179	24468.1	406565	1.53046e+06	450252	73854	497121
Q70IV5	Synm Dmn Kiaa0353	Synemin (Desmuslin)	0.138128	3.86405	0	3227.87	4144.96	2225.84	2872.85	2494.3	6707.67	10615.8	10593.3	8992.98	11280.9	9638.11
Q6P5G6	Ubxn7 Kiaa0794 Ubxd7	UBX domain-containing protein 7	0.0847671	3.83163	19.8489	2438.41	5149.6	1994.3	3405.54	2601.54	4048.15	12873	17346	9441.96	6131.66	9968.16
Q5DTM8	Rnf20 Bre1a Kiaa4116	E3 ubiquitin-protein ligase BRE1A (BRE1-A) (EC 6.3.2.-) (RING finger protein 20)	0.0912792	3.57135	15.92	2421.53	4318.03	2789.82	4529.27	2814.91	5859.88	12025	15953.4	8832.54	7594.39	10053
Q7M6Y3	Picalm Calm Fit1	Phosphatidylinositol-binding clathrin assembly protein (Clathrin assembly lymphoid myeloid leukemia) (CALM)	0.104787	3.5458	25.5981	4005.96	8454.79	6978.01	4794.03	4851.68	5900.56	20821.4	24947.3	21552.9	12793.3	17203.1
Q9CQT1	Mri1	Methylthioribose-1-phosphate isomerase (M1Pi) (MTR-1-P isomerase) (EC 5.3.1.23) (S-methyl-5-thioribose-1-phosphate isomerase) (Translation initiation factor eIF-2B subunit alpha/beta/delta-like protein)	0.0653004	3.53705	63.7161	3005.92	4286.79	2980.44	4611.24	2989.62	4757.68	9413.1	16801.2	12270.8	9629.48	10574.4
P35980	Rpl18	60S ribosomal protein L18	0.0141589	3.36474	3579.53	34119.5	17761.3	35127.8	35664.7	25250.6	102978	71293.2	51785.9	89921.2	108831	84961.7
P70271	Pdlim4 Ril	PDZ and LIM domain protein 4 (LIM protein RIL) (Reversion-induced LIM protein)	0.0696482	3.35878	98.98	5675.65	9868.57	8148.88	8210.3	6400.48	17502.3	25328.9	30146.2	17919	16592.5	21497.8
Q61474	Msi1 Msi1h	RNA-binding protein Musashi homolog 1 (Musashi-1)	0.068482	3.26512	51.6856	3558.75	3456.76	2531.42	4922.9	2904.3	6753.85	10516.7	13277	7702.7	9164.17	9482.88
Q99KD5	Unc45a Smap1	Protein unc-45 homolog A (Unc-45A) (Stromal membrane-associated protein 1) (SMAP-1)	0.0664126	3.23871	27.1478	594.242	1227.46	588.116	911.441	669.682	765.316	2446.26	3586.81	2410.54	1635.6	2168.91
Q3TEA8	Hp1bp3	Heterochromatin protein 1-binding protein 3	0.15501	3.21451	3.48287	1639.51	2304.04	1574.66	2424.45	1589.23	1847.03	4187.49	11332.4	5075.72	3100.34	5108.6
Q8R2Y2	Mcam Muc18	Cell surface glycoprotein MUC18 (Gicerin) (Melanoma cell adhesion molecule) (Melanoma-associated antigen MUC18) (CD antigen CD146)	0.00546376	3.09776	1207.35	5029.65	2755.31	3321.76	3329.45	3128.7	5144.49	8473.74	15673.3	11999.8	7168.57	9691.98
P14148	Rpl7	60S ribosomal protein L7	0.00481257	3.09401	16711.9	55209	39581.8	87953.7	78811.6	55653.6	173063	157828	113273	169873	246927	172193
Q80YR5	Safb2	Scaffold attachment factor B2 (SAF-B2)	0.0746196	3.0015	206.779	9378.09	12242.1	8038.27	11019.2	8176.9	13351.4	26886.2	33210.3	25739.5	23527.2	24542.9
A2BE28	Las1l	Ribosomal biogenesis protein LAS1L (Protein LAS1 homolog)	0.19071	2.95777	0	6644.73	5620	3992.48	4311.21	4113.68	5189.19	11949.6	16875.6	14493.6	12328.6	12167.3
Q8VDG3	Parn	Poly(A)-specific ribonuclease PARN (EC 3.1.13.4) (Polyadenylate-specific ribonuclease)	0.075198	2.88621	60.0554	1279.06	1514.77	1238.56	2055.76	1229.64	1625.29	5029.71	5425.82	3449.19	2215.01	3549
O55026	Entpd2 Cd39l1	Ectonucleoside triphosphate diphosphohydrolase 2 (NTPDase 2) (EC 3.6.1.-) (CD39 antigen-like 1) (Ecto-ATP diphosphohydrolase 2) (Ecto-ATPDase 2) (Ecto-ATPase 2)	0.121679	2.77959	20.7225	1102.27	2074.17	1213.84	1505.17	1183.23	1767.17	3510.02	6683.36	2842.1	1641.9	3288.91
P28184	Mt3	Metallothionein-3 (MT-3) (Growth inhibitory factor) (GIF) (Metallothionein-III) (MT-III)	0.000320054	2.75947	10485	9124.7	12656.2	14400.9	12800.1	11893.4	36251.6	40031.9	19092.8	27806.2	40914.5	32819.4
Q01730	Rsu1 Rsp1	Ras suppressor protein 1 (RSP-1) (Rsu-1)	0.131727	2.68731	102.622	27953.5	26803	16195	21963.7	18603.6	38464.6	53733.5	72911.8	50251.7	34605.7	49993.5
Q9R1K9	Cetn2 Calt	Centrin-2 (Caltractin isoform 1)	0.00426207	2.6628	1113.16	3562.48	4128.35	2779.72	3188.05	2954.35	5320.18	6687.65	11324.8	8128.97	7872.55	7866.84
Q8BNU0	Armc6	Armadillo repeat-containing protein 6	0.152327	2.63619	41.0133	16278.6	16027	10140.3	12956.9	11088.8	13982.7	35744.8	40141.3	30891.6	25400.3	29232.1
O88712	Ctbp1	C-terminal-binding protein 1 (CtBP1) (EC 1.1.1.-)	0.146996	2.59062	82.0915	16836	18066.4	11104.9	12707	11759.3	13193.8	35263.8	45589.7	34484.5	23787.2	30463.8
Q8BZS9	Dhx32 Ddx32	Putative pre-mRNA-splicing factor ATP-dependent RNA helicase DHX32 (EC 3.6.4.13) (DEAH box protein 32) (MuDDX32)	0.0149071	2.59057	1656.88	11273.9	9868.05	7333.14	9325.86	7891.57	17462.5	18728.6	27331.2	19346.8	19349.2	20443.7
O35166	Gosr2 Gs27	Golgi SNAP receptor complex member 2 (27 kDa Golgi SNARE protein) (Membrin)	0.0853473	2.57216	147.466	1347.93	2915.79	2246.05	2050.18	1741.48	2279.79	4016.5	9020.48	4654.78	2425.32	4479.38
P51855	Gss	Glutathione synthetase (GSH synthetase) (GSH-S) (EC 6.3.2.3) (Glutathione synthase)	0.144282	2.52969	27.2818	5316.7	6678.07	4191.49	4855.41	4213.79	5799.2	12036.6	15262.5	10688.4	9511.1	10659.6
Q99JR1	Sfxn1 F	Sideroflexin-1	0.208787	2.42061	0	1709.39	4267.73	3222.2	2074.63	2254.79	6577.02	6993.86	6984.95	4211.31	2522.75	5457.98
D3Z7P3	Gls Gls1 Kiaa0838	Glutaminase kidney isoform, mitochondrial (GLS) (EC 3.5.1.2)	0.100103	2.35135	230.178	4723.9	3656.99	2545.5	3031.65	2837.64	2836.82	6618.65	11817	7168.23	4920.65	6672.28
Q8BGW1	Fto Kiaa1752	Alpha-ketoglutarate-dependent dioxygenase FTO (EC 1.14.11.-) (Fat mass and obesity-associated protein) (Protein fatso)	0.000302916	2.33173	7850.55	10487.7	7159.61	6409.28	8182.07	8017.84	13320.3	14887	21183	20145.8	23941.2	18695.5
Q9D020	Nt5c3a Nt5c3	Cytosolic 5'-nucleotidase 3A (EC 3.1.3.5) (Cytosolic 5'-nucleotidase 3) (Cytosolic 5'-nucleotidase III) (cN-III) (Lupin) (Pyrimidine 5'-nucleotidase 1) (P5'N-1) (P5N-1) (PN-I)	0.22527	2.29413	0	9216.76	10890.1	5841.56	6384.06	6466.5	9515.93	17005.2	17896.6	16276.4	13480.8	14835
P47911	Rpl6	60S ribosomal protein L6 (TAX-responsive enhancer element-binding protein 107) (TAXREB107)	0.125823	2.28369	211.395	9578.85	6553.84	20452.5	16155.8	10590.5	19998.9	27165.5	12371.3	27499.1	33891.9	24185.3
P61211	Arl1	ADP-ribosylation factor-like protein 1	0.157918	2.27872	93.3091	6980.84	8623.16	5384.45	4629.99	5142.35	5256.9	12571.7	18262.3	15407.6	7091.3	11718
Q91VC7	Ppp1r14a Cpi17	Protein phosphatase 1 regulatory subunit 14A (17 kDa PKC-potentiated inhibitory protein of PP1) (Protein kinase C-potentiated inhibitor protein of 17 kDa) (CPI-17)	0.0832211	2.26001	1054.05	20404	23360.8	18097	23187.4	17220.7	39523	37325.9	39396	30369.9	47979	38918.8
Q9D7M1	Gid8	Glucose-induced degradation protein 8 homolog (Two hybrid-associated protein 1 with RanBPM) (Twa1)	0.19492	2.25763	26.8546	10715.2	7952.92	5472.71	6395.11	6112.56	5832	17861.7	22833.7	13833.4	8638.8	13799.9
Q8R0A5	Tceal3	Transcription elongation factor A protein-like 3 (TCEA-like protein 3) (Transcription elongation factor S-II protein-like 3)	0.00993263	2.24682	7480.66	6109.92	6181.22	9619.38	9169.29	7712.09	29733	13667.5	10580.8	11122.9	21534.2	17327.7
Q6R0H7	Gnas Gnas1	Guanine nucleotide-binding protein G(s) subunit alpha isoforms XLas (Adenylate cyclase-stimulating G alpha protein) (Extra large alphas protein) (XLalphas)	0.113761	2.2405	371.294	11924.4	18861.2	12328.8	13481	11393.3	23043	27027.6	35696	23201.4	18665.8	25526.8
Q8BFP9	Pdk1	[Pyruvate dehydrogenase (acetyl-transferring)] kinase isozyme 1, mitochondrial (EC 2.7.11.2) (Pyruvate dehydrogenase kinase isoform 1) (PDH kinase 1)	0.119741	2.23191	198.017	5759.54	6136.06	3571.55	4816.07	4096.25	4689.98	9476.05	15082	9405.98	7058.27	9142.45
P27661	H2afx H2a.x H2ax Hist5-2ax	Histone H2AX (H2a/x) (Histone H2A.X)	0.192352	2.23137	79289.6	890430	1.00503e+06	525196	1.03227e+06	706443	404563	2.0215e+06	3.18109e+06	1.53811e+06	736418	1.57634e+06
Q8K224	Nat10 Kiaa1709	N-acetyltransferase 10 (EC 2.3.1.-)	0.0677234	2.22854	248.799	3996.37	3522.68	2838.12	3069.19	2735.03	5139.12	6220.7	7530.14	5112.63	6473.06	6095.13
Q9EPR2	Pla2g12a Pla2g12	Group XIIA secretory phospholipase A2 (GXII sPLA2) (sPLA2-XII) (EC 3.1.1.4) (Phosphatidylcholine 2-acylhydrolase 12A)	0.165087	2.2172	319.715	5172.97	7943.54	4134.76	7577.4	5029.68	3571.27	15642.3	19099.8	11651.7	5793.95	11151.8
P70279	Surf6 Surf-6	Surfeit locus protein 6	6.46579e-05	2.21242	4897.4	5660.66	8165.88	6335.52	7347.45	6481.38	16264.9	14302.6	15838.6	13133.7	12157.9	14339.5
Q9EQK5	Mvp	Major vault protein (MVP)	0.0893995	2.20922	655.704	13015.8	15680.5	10993.4	14433	10955.7	22109.4	28390.5	29249.3	20943.9	20324	24203.4
P30677	Gna14 Gna-14	Guanine nucleotide-binding protein subunit alpha-14 (G alpha-14) (G-protein subunit alpha-14)	0.113059	2.19008	360.925	8708.17	11112	6583.38	7321.85	6817.27	9958.49	14170	25258.9	14215.9	11048.3	14930.3
Q7TPV4	Mybbp1a P160	Myb-binding protein 1A (Myb-binding protein of 160 kDa)	0.0889985	2.15893	829.137	9676.04	9561.42	8088.82	6654.99	6962.08	7393.06	13266	22140	19189.9	13164.4	15030.7
Q02257	Jup	Junction plakoglobin (Desmoplakin III) (Desmoplakin-3)	0.0193426	2.15329	1255.73	4922.23	3930	5617.94	4472.79	4039.74	5888.59	7688.55	9186.87	11723.6	9006.17	8698.75
Q9D2E2	Toe1	Target of EGR1 protein 1	0.218054	2.13472	0	5316.91	3869.87	1919.75	2103.36	2641.98	3883.09	5683.13	7191.2	5173.75	6268.24	5639.88
Q6ZQL4	Wdr43 Kiaa0007	WD repeat-containing protein 43	0.0827092	2.12233	660.098	9486.4	9056.43	8707.34	8818.06	7345.67	11121.7	16022.7	19925.7	14773.9	16105.6	15589.9
P43275	Hist1h1a H1a H1f1	Histone H1.1 (H1 VAR.3) (Histone H1a) (H1a)	0.046287	2.10625	41348	61345.9	52654.3	41930.3	51546.4	49765	49533.2	63831.2	207584	123049	80091.1	104818
P07758	Serpina1a Dom1 Spi1-1	Alpha-1-antitrypsin 1-1 (AAT) (Alpha-1 protease inhibitor 1) (Alpha-1-antiproteinase) (Serine protease inhibitor 1-1) (Serine protease inhibitor A1a) (Serpin A1a)	0.122922	2.08146	2623.37	21333.4	73758.8	16803.2	30568.7	29017.5	34211.5	121204	75825.8	35045.1	35706.6	60398.7
Q8CGK3	Lonp1 Prss15	Lon protease homolog, mitochondrial (EC 3.4.21.-) (Lon protease-like protein) (LONP) (Mitochondrial ATP-dependent protease Lon) (Serine protease 15)	5.99658e-05	2.08133	94887.8	120780	148202	92654.9	115165	114338	257405	238568	237879	200356	255669	237975
Q3ULJ0	Gpd1l Kiaa0089	Glycerol-3-phosphate dehydrogenase 1-like protein (EC 1.1.1.8)	0.103473	2.07487	594.945	7104.38	11636.7	7459.98	11413.6	7641.92	11859.3	19803.2	21913.9	15269.8	10433.9	15856
Q91YI0	Asl	Argininosuccinate lyase (ASAL) (EC 4.3.2.1) (Arginosuccinase)	0.00183773	2.06422	12604.7	19032	25989.1	28814.6	27254	22738.9	39512.8	41777.8	55184.5	51466.6	46748.4	46938
Q7TPD0	Ints3	Integrator complex subunit 3 (Int3) (SOSS complex subunit A) (Sensor of single-strand DNA complex subunit A) (SOSS-A) (Sensor of ssDNA subunit A)	0.0609596	2.05521	1682.65	14381.4	16804	14696.4	13717.4	12256.4	27162.8	25242.2	28021.2	20909.9	24611.1	25189.4
Q8K3Y3	Lin28a Lin28 Tex17	Protein lin-28 homolog A (Lin-28A) (Testis-expressed protein 17)	2.90726e-05	2.04947	8935.42	9092.94	9934.62	8734.93	9553.26	9250.24	15071.8	18452.8	18090.1	18364.9	24811	18958.1
Q9D0M0	Exosc7 Rrp42	Exosome complex exonuclease RRP42 (Exosome component 7) (Ribosomal RNA-processing protein 42)	0.211405	2.03334	9.07366	3141.17	3718.41	2242.32	3212.35	2464.66	2207.19	5054.41	6191.28	6060.38	5544.31	5011.51
P84084	Arf5	ADP-ribosylation factor 5	0.00994796	2.02318	23195.6	63438.6	75181.9	84754	66880.4	62690.1	115459	117418	136172	129433	135686	126834
Q99K67	Aass Lorsdh	Alpha-aminoadipic semialdehyde synthase, mitochondrial (LKR/SDH) [Includes: Lysine ketoglutarate reductase (LKR) (LOR) (EC 1.5.1.8); Saccharopine dehydrogenase (SDH) (EC 1.5.1.9)]	0.193758	2.00191	39.8951	8256.26	6790.11	6188.13	7584.32	5771.74	10341.1	11500.3	17577	9681.39	8672.85	11554.5
Q9JKY0	Rqcd1 Cnot9 Rcd1	Cell differentiation protein RCD1 homolog (Rcd-1) (CCR4-NOT transcription complex subunit 9) (EPO-induced protein FL10)	0.0294054	2.00107	772.537	2505.99	2912.53	2387.15	2870.3	2289.7	4017.16	3946.15	5646.57	6340.44	2958.99	4581.86
P82198	Tgfbi	Transforming growth factor-beta-induced protein ig-h3 (Beta ig-h3)	6.36758e-06	1.99685	32314.2	26991.6	31855.4	26864.8	25235.3	28652.3	49870.3	56745.1	64636.7	54351.9	60467.8	57214.3
Q8R5M0	Gipc3 Rgs19ip3	PDZ domain-containing protein GIPC3 (Regulator of G-protein signaling 19-interacting protein 3)	0.136887	1.99038	145.326	5058.82	4157.66	3561.52	4504.43	3485.55	4949.27	8239.48	7632.8	5601.29	8265.03	6937.57
P97822	Anp32e Cpd1	Acidic leucine-rich nuclear phosphoprotein 32 family member E (Cerebellar postnatal development protein 1) (LANP-like protein) (LANP-L)	0.000443169	1.98812	318190	534243	540380	484463	506551	476765	793421	874016	1.19719e+06	879352	995356	947868
Q9D1H9	Mfap4	Microfibril-associated glycoprotein 4	0.0294534	1.98669	149069	577567	657743	587649	486603	491726	764292	916246	1.4206e+06	940161	843247	976910
Q61510	Trim25 Efp Zfp147 Znf147	E3 ubiquitin/ISG15 ligase TRIM25 (EC 6.3.2.19) (EC 6.3.2.n3) (Estrogen-responsive finger protein) (Tripartite motif-containing protein 25) (Ubiquitin/ISG15-conjugating enzyme TRIM25) (Zinc finger protein 147)	0.00381729	1.97991	2491.76	5228.15	6174.84	6992.01	5449.55	5267.26	11004.9	9934.9	11075.5	9435.19	10693.2	10428.7
Q8R480	Nup85 Pcnt1	Nuclear pore complex protein Nup85 (85 kDa nucleoporin) (FROUNT) (Nucleoporin Nup85) (Pericentrin-1)	0.126249	1.97259	248.213	3400.44	3655.17	3269.38	3575.73	2829.79	3114.83	4755.4	8839.74	5967.14	5232.93	5582.01
P84091	Ap2m1 Clapm1	AP-2 complex subunit mu (AP-2 mu chain) (Adapter-related protein complex 2 subunit mu) (Adaptor protein complex AP-2 subunit mu) (Clathrin assembly protein complex 2 mu medium chain) (Clathrin coat assembly protein AP50) (Clathrin coat-associated protein AP50) (Mu2-adaptin) (Plasma membrane adaptor AP-2 50 kDa protein)	0.00242741	1.96756	22516	56821.7	32329.4	46705.1	40019.8	39678.4	75154.9	75759	69214.7	91089	79130.2	78069.6
Q8VBU8	Banp Smar1	Protein BANP (Btg3-associated nuclear protein) (Scaffold/matrix-associated region-1-binding protein)	0.00107832	1.96262	672.177	1272.4	1249.79	1003.98	1100.42	1059.75	2143.37	1826.95	2500.16	1651.59	2277.37	2079.89
Q62095	Ddx3y D1Pas1-rs1 Dead2	ATP-dependent RNA helicase DDX3Y (EC 3.6.4.13) (D1Pas1-related sequence 1) (DEAD box protein 3, Y-chromosomal) (DEAD-box RNA helicase DEAD2) (mDEAD2)	0.121643	1.95722	169.728	3784.3	3754.59	2294.46	3258.92	2652.4	5788.05	4569.29	6968.92	3740.57	4889.77	5191.32
P21279	Gnaq	Guanine nucleotide-binding protein G(q) subunit alpha (Guanine nucleotide-binding protein alpha-q)	0.149122	1.95083	1111.64	11620	9905.93	6960.35	6103.47	7140.29	6158.19	12641.2	27343.8	14927.5	8576.68	13929.5
P26350	Ptma	Prothymosin alpha [Cleaved into: Prothymosin alpha, N-terminally processed; Thymosin alpha]	0.00581881	1.9263	181352	146303	179208	231135	185824	184764	366150	330355	219621	307579	555850	355911
Q99NI3	Gtf2ird2	General transcription factor II-I repeat domain-containing protein 2 (GTF2I repeat domain-containing protein 2) (Transcription factor GTF2IRD2)	0.140801	1.91911	72.5697	2379.61	2287.1	1735.77	1712.11	1637.43	3083.4	3430.58	3976.3	2469.25	2752.56	3142.42
Q9CU62	Smc1a Sb1.8 Smc1 Smc1l1 Smcb	Structural maintenance of chromosomes protein 1A (SMC protein 1A) (SMC-1-alpha) (SMC-1A) (Chromosome segregation protein SmcB) (Sb1.8)	0.0507856	1.91873	1040.81	5964.36	6146.22	4524.18	4671.25	4469.36	6541.42	9062.19	11395.6	7120.1	8758.12	8575.49
A2A8Z1	Osbpl9 Orp9	Oxysterol-binding protein-related protein 9 (ORP-9) (OSBP-related protein 9)	0.212401	1.91569	24.6922	2340.94	2439.34	1601.44	1850.85	1651.45	1576.28	3067.17	5598.69	3412.14	2164.07	3163.67
Q8C0E3	Trim47	Tripartite motif-containing protein 47	0.116742	1.91038	437.748	6167.09	5930.46	4254.85	5959.54	4549.94	7234.06	7593.8	13644.9	8280.89	6706.79	8692.09
P61222	Abce1 Rli	ATP-binding cassette sub-family E member 1 (RNase L inhibitor) (Ribonuclease 4 inhibitor) (RNS4I)	0.111867	1.89544	2551.95	11382.3	17210.6	9026.96	11841.1	10402.6	8570.55	18061.1	33952.9	22085.3	15917.6	19717.5
Q3TIR1	Trappc13	Trafficking protein particle complex subunit 13	0.222576	1.89142	106.097	4948.21	5091.6	3300.92	3531.58	3395.68	2611.69	10116.1	10369.5	4616.29	4399.78	6422.66
Q3U898	Myeov2	Myeloma-overexpressed gene 2 protein homolog	0.212747	1.89065	74.7278	12864.8	19377	12384	15565.9	12053.3	12472.4	21173.2	26656.8	26313.9	27326.1	22788.5
O88792	F11r Jam1 Jcam Jcam1	Junctional adhesion molecule A (JAM-A) (Junctional adhesion molecule 1) (JAM-1) (CD antigen CD321)	0.00431373	1.87817	4831.62	4929.06	6615.37	5501.49	4134.35	5202.38	6839.32	7062.06	13325.9	11684.2	9943.21	9770.94
Q497V5	Srbd1	S1 RNA-binding domain-containing protein 1	0.0909394	1.87279	826.863	7496.37	8028.94	5252.06	7447.43	5810.33	7187.17	12216.5	12364.3	10955.6	11684.3	10881.5
P42227	Stat3 Aprf	Signal transducer and activator of transcription 3 (Acute-phase response factor)	0.183415	1.86796	213.148	13633.5	22917.7	12820.5	13232.2	12563.4	17243.1	26916.4	29100.3	26797.9	17281.9	23467.9
Q9EPC1	Parva Actp MNCb-0301	Alpha-parvin (Actopaxin)	0.131978	1.86566	774.983	18040.8	15106.7	19000.4	13168.2	13218.2	22482.5	23866.7	23513.6	25132.6	28308.1	24660.7
Q9Z2L7	Crlf3 Creme9 Cytor4	Cytokine receptor-like factor 3 (Cytokine receptor-like molecule 9) (CREME-9) (Cytokine receptor-related factor 4)	0.125197	1.86476	3581.21	61438.2	47847	49070.3	57684.3	43924.2	54908.6	91043.1	81153.8	90177.8	92257.1	81908.1
Q80XP9	Wnk3	Serine/threonine-protein kinase WNK3 (EC 2.7.11.1) (Protein kinase lysine-deficient 3) (Protein kinase with no lysine 3)	0.155068	1.8625	335.62	12393.3	9565.14	8887.04	9773.86	8191	15059.3	15573.9	20197.9	12214.6	13233	15255.7
Q62167	Ddx3x D1Pas1-rs2 Ddx3 Dead3 Erh	ATP-dependent RNA helicase DDX3X (EC 3.6.4.13) (D1Pas1-related sequence 2) (DEAD box RNA helicase DEAD3) (mDEAD3) (DEAD box protein 3, X-chromosomal) (Embryonic RNA helicase)	0.13104	1.85953	502.127	10397.3	12577	6248.17	9396.53	7824.22	14580.6	15275.1	18595	11378.8	12917.3	14549.4
Q9CZU6	Cs	Citrate synthase, mitochondrial (EC 2.3.3.1)	0.000152671	1.85829	307993	355667	339684	329147	369067	340311	556025	499169	788354	728000	590438	632397
Q9Z2A9	Ggt5 Ggtla1	Gamma-glutamyltransferase 5 (GGT 5) (EC 2.3.2.2) (Gamma-glutamyl leukotrienase) (GGL) (Gamma-glutamyltransferase-like activity 1) (Gamma-glutamyltranspeptidase 5) (Glutathione hydrolase 5) (EC 3.4.19.13) (Leukotriene-C4 hydrolase) (EC 3.4.19.14) [Cleaved into: Gamma-glutamyltransferase 5 heavy chain; Gamma-glutamyltransferase 5 light chain]	0.205501	1.84759	29.8666	2325.65	3137.19	2179.67	2551.18	2044.71	4021.48	4180.81	5456.74	3045.85	2184.07	3777.79
P17427	Ap2a2 Adtab	AP-2 complex subunit alpha-2 (100 kDa coated vesicle protein C) (Adapter-related protein complex 2 subunit alpha-2) (Adaptor protein complex AP-2 subunit alpha-2) (Alpha-adaptin C) (Alpha2-adaptin) (Clathrin assembly protein complex 2 alpha-C large chain) (Plasma membrane adaptor HA2/AP2 adaptin alpha C subunit)	0.137448	1.84572	5071.6	41321.6	31350.9	29473.8	28161.5	27075.9	24937.9	41274.3	89669.2	57149.3	36841.2	49974.4
Q9CYZ2	Tpd52l2	Tumor protein D54 (Tumor protein D52-like 2)	0.000296764	1.84557	117957	103010	149586	136931	139198	129336	187205	278805	276578	231107	219804	238700
Q9D842	Aplf	Aprataxin and PNK-like factor (EC 4.2.99.18) (Apurinic-apyrimidinic endonuclease APLF)	0.0667144	1.84078	789.452	340.383	496.72	902.687	795.973	665.043	1027.4	893.645	683.685	1209.28	2306.97	1224.2
Q924C1	Xpo5 Kiaa1291 Ranbp21	Exportin-5 (Exp5) (Ran-binding protein 21)	0.0353481	1.83734	2873.47	7358.91	11968.3	10806.6	10407	8682.87	11034.5	16177.9	16082.6	18008.9	18463.1	15953.4
Q65Z40	Wapal Kiaa0261 Wapl	Wings apart-like protein homolog (Dioxin-inducible factor 2) (DIF-2)	0.125125	1.83405	1969.15	35076.3	31737.4	23592.7	28246.8	24124.5	33548.3	49514	49587.3	46550.1	42027.1	44245.4
Q9JK53	Prelp	Prolargin (Proline-arginine-rich end leucine-rich repeat protein)	0.13423	1.8321	947.557	16202.4	16236.4	9704.74	11377.8	10893.8	14455.6	18407.9	30682.2	19514.9	16732.1	19958.5
Q9CY97	Ssu72	RNA polymerase II subunit A C-terminal domain phosphatase SSU72 (CTD phosphatase SSU72) (EC 3.1.3.16)	0.128884	1.8293	555.735	7562.14	7792.21	6967.18	5680.9	5711.63	6281.52	11226	12531	10502.4	11700.5	10448.3
Q9EQG9	Col4a3bp Stard11	Collagen type IV alpha-3-binding protein (Ceramide transfer protein) (Goodpasture antigen-binding protein) (GPBP) (START domain-containing protein 11) (StARD11) (StAR-related lipid transfer protein 11)	0.0766933	1.82767	2071.79	15265.1	13383.6	11325.6	14299.2	11269.1	16981.1	26253.3	22773.4	18580.3	18392.4	20596.1
Q80UW8	Polr2e	DNA-directed RNA polymerases I, II, and III subunit RPABC1 (RNA polymerases I, II, and III subunit ABC1) (DNA-directed RNA polymerase II subunit E) (RPB5 homolog)	0.00613267	1.81581	3510.26	5261.27	5656.45	7421.98	7458.26	5861.64	10674.6	8872.22	8184.69	11891.8	13594.8	10643.6
P19426	Nelfe D17h6s45 Rd Rdbp	Negative elongation factor E (NELF-E) (RNA-binding protein RD)	0.0135397	1.81557	43195.2	25065.6	25413.1	24601.3	21531.1	27961.3	54307.6	49185.6	29322.9	50189.4	70822.4	50765.6
Q99KG3	Rbm10 Kiaa0122	RNA-binding protein 10 (RNA-binding motif protein 10)	0.0386359	1.81461	7573.53	22368.3	33199	30186.8	30072.4	24680	47833.3	52888.6	47951.5	34859	40391	44784.7
Q99LC8	Eif2b1	Translation initiation factor eIF-2B subunit alpha (eIF-2B GDP-GTP exchange factor subunit alpha)	0.00405348	1.80729	7596.78	15957.3	11272.2	15702.6	13629.8	12831.7	18801.5	22112.1	27719.8	26233.5	21086.7	23190.7
P18155	Mthfd2 Nmdmc	Bifunctional methylenetetrahydrofolate dehydrogenase/cyclohydrolase, mitochondrial [Includes: NAD-dependent methylenetetrahydrofolate dehydrogenase (EC 1.5.1.15); Methenyltetrahydrofolate cyclohydrolase (EC 3.5.4.9)]	0.266992	1.8069	0	2536.55	2405.96	1156.56	2696.49	1759.11	1802.6	3954.83	5246.86	2656	2232.42	3178.54
Q8CFV9	Rfk	Riboflavin kinase (EC 2.7.1.26) (ATP:riboflavin 5'-phosphotransferase) (Flavokinase) (KOI-4)	0.227363	1.80071	9.54739	1727.76	2441.35	1775.35	1882.43	1567.29	2017.61	3086.2	3689.66	3402.52	1915.19	2822.24
B1AZP2	Dlgap4 Kiaa0964 Sapap4	Disks large-associated protein 4 (DAP-4) (PSD-95/SAP90-binding protein 4) (SAP90/PSD-95-associated protein 4) (SAPAP-4)	0.0286126	1.79649	9232.79	5600.82	2979.45	5963.85	6243.63	6004.11	12537.8	10844.5	7864.75	7374.89	15309.7	10786.3
Q8BX02	Kank2 Ankrd25	KN motif and ankyrin repeat domain-containing protein 2 (Ankyrin repeat domain-containing protein 25)	0.000354258	1.7911	14705.9	21460.2	24159.7	22573.5	24336	21447.1	35419.4	35936.2	37588.9	39400.3	43724.1	38413.8
P12367	Prkar2a	cAMP-dependent protein kinase type II-alpha regulatory subunit	0.0110657	1.78485	34957.7	71113	76709.6	89443.7	87058.1	71856.4	94595.4	127768	143224	139627	136049	128253
Q9DAW9	Cnn3	Calponin-3 (Calponin, acidic isoform)	0.00402121	1.77814	64998.4	82872.9	84260.4	89277.6	81696	80621.1	102763	133741	216263	146178	117834	143356
Q91WT4	Dnajc17	DnaJ homolog subfamily C member 17	0.143459	1.77787	389.575	7633.2	5686.1	5289.61	5829.13	4965.52	7212.29	10838.1	8514.71	6884.5	10690.6	8828.04
Q61550	Rad21 Hr21	Double-strand-break repair protein rad21 homolog (Pokeweed agglutinin-binding protein 29) (PW29) (SCC1 homolog)	0.00049138	1.77647	26581.4	20599	17498.3	18790.8	19511.8	20596.2	39265.5	34147.4	43698.5	28369.9	37461.9	36588.6
Q8CF89	Tab1 Map3k7ip1	TGF-beta-activated kinase 1 and MAP3K7-binding protein 1 (Mitogen-activated protein kinase kinase kinase 7-interacting protein 1) (TGF-beta-activated kinase 1-binding protein 1) (TAK1-binding protein 1)	0.205185	1.77301	98.3446	7622.51	8607.4	7897.82	7742.44	6393.7	9007.68	13081.9	14156.4	9957.21	10477.3	11336.1
P52623	Uck1 Umpk	Uridine-cytidine kinase 1 (UCK 1) (EC 2.7.1.48) (Cytidine monophosphokinase 1) (Uridine monophosphokinase 1)	0.132015	1.77179	1460.15	8009.44	9310.29	6978.03	8152	6781.98	11204.1	13823.9	18387.1	11161	5505.17	12016.3
Q8BQM4	Heatr3	HEAT repeat-containing protein 3	0.0146738	1.77078	1301.36	3217.38	2410	3161.62	3200	2658.07	4206.79	4330.99	3748.48	4908.02	6340.02	4706.86
P68033	Actc1 Actc	Actin, alpha cardiac muscle 1 (Alpha-cardiac actin)	0.0803712	1.77023	189725	665210	658091	494160	901636	581764	585815	979315	1.64758e+06	1.0773e+06	859270	1.02986e+06
Q6P8J2	Sat2 Ssat2	Diamine acetyltransferase 2 (EC 2.3.1.57) (Polyamine N-acetyltransferase 2) (Spermidine/spermine N(1)-acetyltransferase 2)	0.0411544	1.7653	6247.36	19676.3	19936.7	13002.1	16935.8	15159.6	17630.6	30196.6	38283.6	24506.2	23189.3	26761.3
Q9DBD5	Pelp1 Mnar	Proline-, glutamic acid- and leucine-rich protein 1 (Modulator of non-genomic activity of estrogen receptor)	0.135244	1.76045	914.325	12050.8	12609.2	9264.91	11579.1	9283.65	11500.6	15390.3	20247.3	17943.2	16635.6	16343.4
Q61160	Fadd Mort1	FAS-associated death domain protein (FAS-associating death domain-containing protein) (Mediator of receptor induced toxicity) (Protein FADD)	0.112665	1.75784	3879.73	39597.6	40382.5	34720.3	37881.4	31292.3	50076	65764.1	53921.3	51152.2	54120.3	55006.8
Q8R1T1	Chmp7	Charged multivesicular body protein 7 (Chromatin-modifying protein 7)	0.0879931	1.74641	832.2	6824.37	5966.7	4262.14	4569.06	4490.9	8234.76	6041.01	9275.2	7589.26	8074.61	7842.97
Q61033	Tmpo Lap2	Lamina-associated polypeptide 2, isoforms alpha/zeta (Thymopoietin isoforms alpha/zeta) (TP alpha/zeta)	0.113069	1.74436	4841.52	39465.6	49684.5	39487.7	35032.7	33702.4	43574.2	56619	68116.6	53499.6	72137.1	58789.3
P84099	Rpl19	60S ribosomal protein L19	0.0762499	1.74037	10197.8	47997.4	33691.4	47848.9	114697	50886.5	78324.5	77441.8	82611.5	112372	92057.7	88561.4
Q9D0K2	Oxct1 Oxct Scot	Succinyl-CoA:3-ketoacid coenzyme A transferase 1, mitochondrial (EC 2.8.3.5) (3-oxoacid CoA-transferase 1) (Somatic-type succinyl-CoA:3-oxoacid CoA-transferase) (SCOT-s)	0.000133236	1.73898	223903	256926	360339	254907	297975	278810	491064	503527	490077	456892	482668	484846
Q78JE5	Fbxo22 Fbx22	F-box only protein 22	0.0651814	1.73266	1942.98	9307.45	7607.47	4918.67	6750.97	6105.51	6361.35	12221.5	12314.1	11728.3	10268.8	10578.8
Q9EQQ9	Mgea5 Hexc Kiaa0679	Bifunctional protein NCOAT (Meningioma-expressed antigen 5) (Nuclear cytoplasmic O-GlcNAcase and acetyltransferase) [Includes: Protein O-GlcNAcase (EC 3.2.1.169) (Glycoside hydrolase O-GlcNAcase) (Hexosaminidase C) (N-acetyl-beta-D-glucosaminidase) (N-acetyl-beta-glucosaminidase) (O-GlcNAcase) (OGA); Histone acetyltransferase (HAT) (EC 2.3.1.48)]	0.000285458	1.73186	54530.4	65955.8	77897.3	79129.8	69980.6	69498.8	103110	107769	123143	122875	144916	120362
Q7TNG5	Eml2	Echinoderm microtubule-associated protein-like 2 (EMAP-2)	0.15021	1.73017	795.728	9911.39	10432.6	3593.93	6656.47	6278.03	5592.9	9855.37	16886.5	10596.5	11379	10862
Q9WVK4	Ehd1 Past1	EH domain-containing protein 1 (PAST homolog 1) (mPAST1)	0.200555	1.72593	325.86	20319.8	15633.2	11471	11799.3	11909.8	14448.1	19450.3	29502.3	23027.1	16350.1	20555.6
Q8BGS0	Mak16 Rbm13	Protein MAK16 homolog (Protein RBM13)	0.027201	1.72467	13870.8	17768.8	16473.4	13660.4	23976.9	17150	34779.3	37177.5	23636.6	16071.6	36225.4	29578.1
Q80XU3	Nucks1 Nucks	Nuclear ubiquitous casein and cyclin-dependent kinase substrate 1 (JC7)	0.0124515	1.71828	11495.1	9516.08	12627.7	15981	12320.4	12388	21648.4	19402.2	15977.5	15869.2	33533.3	21286.1
P97770	Thumpd3	THUMP domain-containing protein 3 (GtROSA26asSor)	0.271666	1.71801	0	3646.59	4399.3	1976.2	2029.82	2410.38	2706.39	3532.12	6880.18	4022.15	3564.49	4141.07
Q80X82	Sympk	Symplekin	0.257801	1.71661	6.76671	1250.47	2775.62	2197.55	1912.16	1628.51	1626.54	3399.56	4719.31	2447.39	1784.78	2795.52
P97298	Serpinf1 Pedf Sdf3	Pigment epithelium-derived factor (PEDF) (Caspin) (Serpin F1) (Stromal cell-derived factor 3) (SDF-3)	0.0194056	1.71425	5054.44	11301.4	16130.1	14178.6	10847	11502.3	22487.3	21404.5	18718.2	18637.8	17341.2	19717.8
Q8C3R1	Brat1 Baat1	BRCA1-associated ATM activator 1 (BRCA1-associated protein required for ATM activation protein 1)	0.0201972	1.71359	33668.3	88419.1	89908.1	76974.5	93613.9	76516.8	98863.3	137264	142687	138856	137921	131118
Q8BFS6	Cpped1 Cstp1	Calcineurin-like phosphoesterase domain-containing protein 1 (EC 3.1.-.-)	0.201135	1.71058	281.189	14641.8	18951.5	10129.6	10187.7	10838.3	13764.6	14110.7	25437.5	21263.6	18122.9	18539.9
Q61655	Ddx19a Ddx19 Eif4a-rs1	ATP-dependent RNA helicase DDX19A (EC 3.6.4.13) (DEAD box RNA helicase DEAD5) (mDEAD5) (DEAD box protein 19A) (Eukaryotic translation initiation factor 4A-related sequence 1)	0.0495096	1.71046	1932.47	6730.53	5967.82	4773.32	5441.71	4969.17	5375.72	9089.97	11513.3	8379.44	8139.38	8499.56
O70252	Hmox2	Heme oxygenase 2 (HO-2) (EC 1.14.99.3)	0.292917	1.70991	0	12944.8	11824	9048.87	5912.41	7946.02	9759.54	14769.7	21711	15656.6	6038.03	13587
Q9JIK5	Ddx21	Nucleolar RNA helicase 2 (EC 3.6.4.13) (DEAD box protein 21) (Gu-alpha) (Nucleolar RNA helicase Gu) (Nucleolar RNA helicase II) (RH II/Gu)	4.23753e-05	1.70904	30242.7	39232.1	32476.4	37460.5	39641.1	35810.6	57787.4	54658.1	63687.6	61092.2	68783	61201.7
Q9CQT5	Pomp	Proteasome maturation protein (Proteassemblin) (Protein UMP1 homolog) (mUMP1)	0.183335	1.7079	183.294	6079.45	3971.3	4240.46	4912.63	3877.43	5081.06	6057.99	5481.24	8239.44	8251.54	6622.25
Q9D600	Gins2 Psf2	DNA replication complex GINS protein PSF2 (GINS complex subunit 2)	0.210917	1.70645	143.732	6693.67	5119.5	3902.57	4482.68	4068.43	3863.12	7565.95	9570.91	8361.72	5351.18	6942.57
P53996	Cnbp Cnbp1 Znf9	Cellular nucleic acid-binding protein (CNBP) (Zinc finger protein 9)	0.0022121	1.70485	1.02584e+06	1.03024e+06	890775	1.18508e+06	967354	1.01986e+06	1.88722e+06	1.64206e+06	1.18393e+06	1.70445e+06	2.27586e+06	1.7387e+06
Q8VI64	Mgarp Cesp1 Hummr Osap	Protein MGARP (Corneal endothelium-specific protein 1) (CESP-1) (Hypoxia up-regulated mitochondrial movement regulator protein) (Mitochondria-localized glutamic acid-rich protein) (Ovary-specific acidic protein)	0.00897861	1.69886	520.205	463.1	855.096	559.498	531.426	585.865	1429.41	1088.22	790.586	852.032	816.256	995.3
Q9D2C2	Saal1	Protein SAAL1	0.228127	1.69754	172.726	15483.4	11815.2	9151.19	9162.07	9156.93	8853.85	17209.4	22483.8	17446.5	11727.6	15544.2
Q9D0M5	Dynll2 Dlc2	Dynein light chain 2, cytoplasmic (8 kDa dynein light chain b) (DLC8) (DLC8b) (Dynein light chain LC8-type 2)	0.00143316	1.696	453115	464070	498878	531836	500767	489733	916916	795119	557248	861680	1.02198e+06	830589
Q8BHJ5	Tbl1xr1 Ira1 Tblr1	F-box-like/WD repeat-containing protein TBL1XR1 (Nuclear receptor corepressor/HDAC3 complex subunit TBLR1) (TBL1-related protein 1) (Transducin beta-like 1X-related protein 1)	0.180444	1.69419	2778.61	63007.2	75232	60221.6	54649.3	51177.7	59973	102097	98897.4	86484.6	86071.3	86704.7
Q8CI11	Gnl3 Ns	Guanine nucleotide-binding protein-like 3 (Nucleolar GTP-binding protein 3) (Nucleostemin)	0.0915757	1.69182	4231.16	36997.8	24203	15389.1	27145.3	21593.3	36396.7	33209.9	31714.5	37298.3	44040.6	36532
Q9D211	Cdkn2aipnl D11Ertd497e MNCb-1520	CDKN2AIP N-terminal-like protein (CDKN2A-interacting protein N-terminal-like protein)	0.00053693	1.68654	6519.36	5597.94	5459.7	6119.28	6488.18	6036.89	8971.36	10393.2	7710.1	12024.3	11808.4	10181.5
Q80TM9	Nisch Kiaa0975	Nischarin (Imidazoline receptor 1) (I-1) (IR1) (Imidazoline receptor I-1-like protein) (Imidazoline-1 receptor) (I1R)	0.00574351	1.68604	15708.9	31539.6	30693	28488.6	35169.5	28319.9	41588.4	47657.1	53342.4	46032.6	50122.4	47748.6
Q8C6K9	Col6a6	Collagen alpha-6(VI) chain	0.202443	1.67738	1726.07	2541.58	3277.46	3987.82	2291.05	2764.8	1419.84	4843.22	6764.58	6014.81	4145.66	4637.62
Q9EQ06	Hsd17b11 Dhrs8 Pan1b	Estradiol 17-beta-dehydrogenase 11 (EC 1.1.1.62) (17-beta-hydroxysteroid dehydrogenase 11) (17-beta-HSD 11) (17bHSD11) (17betaHSD11) (17-beta-hydroxysteroid dehydrogenase XI) (17-beta-HSD XI) (17betaHSDXI) (Dehydrogenase/reductase SDR family member 8)	0.0736147	1.67432	2548.8	8199.95	11320.9	9353.95	7143.01	7713.33	13837.3	11814.3	17698.6	12992.4	8230.51	12914.6
Q9CQA5	Med4 Vdrip	Mediator of RNA polymerase II transcription subunit 4 (Mediator complex subunit 4)	0.186122	1.67375	571.319	10208.3	10059.3	7937.25	8669.24	7489.09	7240.64	13927.2	15262.4	10961.1	15282.9	12534.8
Q8BTX9	Hsdl1	Inactive hydroxysteroid dehydrogenase-like protein 1	0.134724	1.67164	3163.64	12255.7	15175.5	15483.5	12487.7	11713.2	14156.7	16238	31259.4	24531	11716.3	19580.3
Q8BJW5	Nol11	Nucleolar protein 11	0.161575	1.67147	524.688	5869.2	7239.59	6313.83	4691.97	4927.85	4944.64	8526.31	10297.5	8993.49	8421.98	8236.78
P16015	Ca3 Car3	Carbonic anhydrase 3 (EC 4.2.1.1) (Carbonate dehydratase III) (Carbonic anhydrase III) (CA-III)	0.533961	1.6632	62840.7	13129.7	10983.4	93857.1	4138.1	36989.8	7353.24	14045.4	148999	106743	30466.1	61521.3
Q60739	Bag1	BAG family molecular chaperone regulator 1 (BAG-1) (Bcl-2-associated athanogene 1)	0.00147242	1.66005	21805.8	29075.5	21868.2	23393.3	24615	24151.5	53620.3	34461.1	31575.1	40706.3	40101.1	40092.8
P18608	Hmgn1 Hmg-14 Hmg14	Non-histone chromosomal protein HMG-14 (High mobility group nucleosome-binding domain-containing protein 1)	0.003972	1.65358	31413.3	21067.5	28705.2	27874.3	23378.2	26487.7	54050	33154.1	40139.1	37335.2	54318.6	43799.4
Q8C5Q4	Grsf1	G-rich sequence factor 1 (GRSF-1)	0.0726248	1.65114	4788.75	26370.6	21886	16945.4	17093.8	17416.9	22861.1	30794.2	32547.7	30410.6	27174.8	28757.7
Q6DFW4	Nop58 Nol5	Nucleolar protein 58 (MSSP) (Nucleolar protein 5) (SIK-similar protein)	0.185256	1.65019	1919.66	20879.9	22461.6	15119.9	14804.7	15037.1	14804.1	21854.4	41219.2	27220.1	18973.1	24814.2
Q9CZM2	Rpl15	60S ribosomal protein L15	0.0869233	1.64565	64914.7	245932	234260	314835	342030	240394	451089	405837	279699	355642	485758	395605
Q8BTV2	Cpsf7	Cleavage and polyadenylation specificity factor subunit 7	0.229626	1.63834	104.61	5466.97	5156.1	3530.52	4153.7	3682.38	3766.87	5242.33	7591.35	5135.92	8428.47	6032.99
Q91V61	Sfxn3	Sideroflexin-3	0.00521299	1.63556	135753	108182	155651	208124	135536	148649	313376	203574	234861	253935	209876	243124
Q9R0Y5	Ak1	Adenylate kinase isoenzyme 1 (AK 1) (EC 2.7.4.3) (EC 2.7.4.6) (ATP-AMP transphosphorylase 1) (ATP:AMP phosphotransferase) (Adenylate monophosphate kinase) (Myokinase)	0.00556407	1.62829	24633.6	38299.4	51126.4	46551.5	44937.2	41109.6	61476.6	67576.2	78819.8	62580.1	64239.8	66938.5
Q99NB1	Acss1 Acas2 Acas2l	Acetyl-coenzyme A synthetase 2-like, mitochondrial (EC 6.2.1.1) (Acetate--CoA ligase 2) (Acetyl-CoA synthetase 2) (AceCS2) (Acyl-CoA synthetase short-chain family member 1)	0.229658	1.62608	33.5186	3094.32	4037.02	1816.64	2863.6	2369.02	3058.66	3009.13	5061.61	4105.72	4025.89	3852.2
Q5SUF2	Luc7l3 Crop	Luc7-like protein 3 (Cisplatin resistance-associated-overexpressed protein)	0.124262	1.62548	26034.9	15187.8	33969.2	13270.8	25982.1	22889	32433.6	19759.1	35304.2	29935.3	68595.9	37205.6
Q9WTI7	Myo1c	Unconventional myosin-Ic (Myosin I beta) (MMI-beta) (MMIb)	0.00688232	1.62505	19217.8	26062.2	15301.8	19756.5	26323.9	21332.4	35693.6	36785.3	44545.8	26662.7	29644.3	34666.4
P04117	Fabp4 Ap2	Fatty acid-binding protein, adipocyte (3T3-L1 lipid-binding protein) (Adipocyte lipid-binding protein) (ALBP) (Adipocyte-type fatty acid-binding protein) (A-FABP) (AFABP) (Fatty acid-binding protein 4) (Myelin P2 protein homolog) (P15) (P2 adipocyte protein) (Protein 422)	0.500156	1.62456	105825	71148.2	52949.8	240719	51452.5	104419	57224.3	52900.1	248519	394814	94712.5	169634
Q8C156	Ncaph Brrn Brrn1 Caph	Condensin complex subunit 2 (Barren homolog protein 1) (Chromosome-associated protein H) (mCAP-H) (Non-SMC condensin I complex subunit H) (XCAP-H homolog)	0.262501	1.62442	39.119	1575.66	1040.8	882.618	951.039	897.847	703.018	1887.89	2178.5	1739.24	783.75	1458.48
P08030	Aprt	Adenine phosphoribosyltransferase (APRT) (EC 2.4.2.7)	0.109701	1.62413	28572.7	155297	121365	114021	107459	105343	107322	193241	225791	186525	142574	171091
Q91XV3	Basp1 Nap22	Brain acid soluble protein 1 (22 kDa neuronal tissue-enriched acidic protein) (Neuronal axonal membrane protein NAP-22)	0.00113064	1.61986	2.63109e+06	2.83512e+06	2.73992e+06	3.49445e+06	2.0469e+06	2.7495e+06	5.03566e+06	4.06609e+06	3.85951e+06	4.44583e+06	4.86188e+06	4.4538e+06
P97864	Casp7 Lice2 Mch3	Caspase-7 (CASP-7) (EC 3.4.22.60) (Apoptotic protease Mch-3) (Cysteine protease LICE2) [Cleaved into: Caspase-7 subunit p20; Caspase-7 subunit p11; Caspase-7, N-terminally processed]	0.00116644	1.61888	7553.38	6470.67	5995.14	6207.91	7687.49	6782.92	10751.2	10710.3	8325.9	13911.9	11204.2	10980.7
Q9CY27	Tecr Gpsn2	Very-long-chain enoyl-CoA reductase (EC 1.3.1.93) (Synaptic glycoprotein SC2) (Trans-2,3-enoyl-CoA reductase) (TER)	0.185426	1.61768	206.174	538.718	1023.36	641.257	498.172	581.536	623.509	601.889	1818.94	1066.37	593.004	940.742
Q3TCH7	Cul4a	Cullin-4A (CUL-4A)	0.180925	1.61561	406.236	5196.46	4077.7	3894.04	3959.69	3506.82	4086.06	4716.18	8484.03	6433.89	4608.07	5665.65
Q91WM3	Rrp9 Rnu3ip2 U3-55k	U3 small nucleolar RNA-interacting protein 2 (RRP9 homolog) (U3 small nucleolar ribonucleoprotein-associated 55 kDa protein) (U3 snoRNP-associated 55 kDa protein) (U3-55K)	0.0460554	1.60908	3548.74	8079.72	8479.79	6417.49	7910.27	6887.2	12558.5	14074.9	7054.18	8940.15	12782.5	11082
Q99LU0	Chmp1b1 Chmp1b	Charged multivesicular body protein 1b-1 (Chromatin-modifying protein 1b-1) (CHMP1b-1)	0.00561774	1.60506	6601.57	9881.31	8347.89	11764.2	9887.5	9296.5	15354.8	13567.8	12806.9	12989.6	19887.9	14921.4
P58404	Strn4 Zin	Striatin-4 (Zinedin)	0.126373	1.60139	2701.44	17267.4	13448.4	15074.8	14815.9	12661.6	18521.7	25638.6	24725.2	17790.4	14705.1	20276.2
Q9ES46	Parvb	Beta-parvin	0.287988	1.60137	0	3871.81	4643.38	3106.19	3597.79	3043.84	4008.6	5751.08	5300.75	5018.68	4292.47	4874.32
Q9CQI7	Snrpb2	U2 small nuclear ribonucleoprotein B'' (U2 snRNP B'')	0.269049	1.59924	123.06	9460.61	6091.39	5294.81	5956.69	5385.31	5544.9	11668.2	14117.1	6915.91	4815.85	8612.39
P97386	Lig3	DNA ligase 3 (EC 6.5.1.1) (DNA ligase III) (Polydeoxyribonucleotide synthase [ATP] 3)	0.243177	1.59814	240.045	7311.5	4388.39	3345.32	4705.03	3998.06	3909.35	7129.58	11006.9	6287.84	3613.72	6389.47
Q9R0A0	Pex14	Peroxisomal membrane protein PEX14 (PTS1 receptor-docking protein) (Peroxin-14) (Peroxisomal membrane anchor protein PEX14)	0.000420317	1.59758	7628.53	8874.53	7944.82	8626.29	6242.98	7863.43	11669.1	12768.2	11093	12185.3	15096.6	12562.5
P08226	Apoe	Apolipoprotein E (Apo-E)	0.140558	1.59546	75510.6	63774.1	65265.5	81349.2	71458.2	71471.5	103142	64811.9	69232.4	111544	221421	114030
Q91YE7	Rbm5 Luca15	RNA-binding protein 5 (Putative tumor suppressor LUCA15) (RNA-binding motif protein 5)	0.214983	1.59479	1371.7	33591.9	31341.8	26132.3	30597.2	24607	26485.8	50129.3	48876.1	35289.2	35433.9	39242.9
Q9D7N9	Apmap	Adipocyte plasma membrane-associated protein (Protein DD16)	0.161926	1.59472	2210.09	32913.9	33443.9	16593.5	21467.8	21325.9	28585.5	31415.4	40036.2	39399.9	30607	34008.8
P53026	Rpl10a Nedd-6 Nedd6	60S ribosomal protein L10a (CSA-19) (Neural precursor cell expressed developmentally down-regulated protein 6) (NEDD-6)	0.00110136	1.58858	28913.7	38730.4	43887.5	48922.1	45121.5	41115	62484.2	67761.1	71457	62243.3	62626.8	65314.5
Q80VJ3	Dnph1 Rcl	2'-deoxynucleoside 5'-phosphate N-hydrolase 1 (EC 3.2.2.-) (c-Myc-responsive protein Rcl)	0.194334	1.58597	3391.82	31357.8	26117.1	23066.5	37894	24365.5	22157.3	43690.8	59149.1	35921.6	32295.2	38642.8
P17225	Ptbp1 Ptb	Polypyrimidine tract-binding protein 1 (PTB) (Heterogeneous nuclear ribonucleoprotein I) (hnRNP I)	0.000197978	1.58528	1.41824e+06	1.95533e+06	1.63292e+06	1.52494e+06	1.73771e+06	1.65383e+06	2.77239e+06	2.5269e+06	2.51176e+06	2.29589e+06	3.00193e+06	2.62177e+06
Q80XN0	Bdh1 Bdh	D-beta-hydroxybutyrate dehydrogenase, mitochondrial (BDH) (EC 1.1.1.30) (3-hydroxybutyrate dehydrogenase)	0.0294295	1.57971	27892.1	44129.6	54232.5	26005.5	36566.2	37765.2	66186.9	53122.5	82214.3	54518	42247.5	59657.9
Q6A068	Cdc5l Kiaa0432	Cell division cycle 5-like protein (Cdc5-like protein)	0.00807453	1.57914	19965.9	17798.8	15706.4	17991.8	15829.5	17458.5	28670	25642.4	20330.8	23137.9	40066.1	27569.4
P70333	Hnrnph2 Hnrph2	Heterogeneous nuclear ribonucleoprotein H2 (hnRNP H2) (Heterogeneous nuclear ribonucleoprotein H') (hnRNP H') [Cleaved into: Heterogeneous nuclear ribonucleoprotein H2, N-terminally processed]	0.000659249	1.57728	129272	157239	181168	197037	192194	171382	248781	268476	269900	256145	308284	270317
Q69ZR2	Hectd1 Kiaa1131 Opm	E3 ubiquitin-protein ligase HECTD1 (EC 6.3.2.-) (HECT domain-containing protein 1) (Protein open mind)	0.142237	1.57423	547.465	3275.18	3038.83	3703.67	2988.95	2710.82	3381.98	4072.92	4715.55	3305.8	5861.01	4267.45
Q8K2Z4	Ncapd2 Capd2 Cnap1 Kiaa0159	Condensin complex subunit 1 (Chromosome condensation-related SMC-associated protein 1) (Chromosome-associated protein D2) (mCAP-D2) (Non-SMC condensin I complex subunit D2) (XCAP-D2 homolog)	0.253905	1.57317	40.8408	2597.98	2829.02	2961.92	1695.39	2025.03	1738.55	3726.93	4176.45	3498.66	2788.01	3185.72
Q1HFZ0	Nsun2 D13Wsu123e Misu	tRNA (cytosine(34)-C(5))-methyltransferase (EC 2.1.1.203) (Myc-induced SUN domain-containing protein) (Misu) (NOL1/NOP2/Sun domain family member 2)	0.00015706	1.57285	70952.7	82848.4	72625.3	59164	66894.9	70497.1	103865	108529	100552	114937	126525	110881
Q3V3R1	Mthfd1l Fthfsdc1	Monofunctional C1-tetrahydrofolate synthase, mitochondrial (EC 6.3.4.3) (Formyltetrahydrofolate synthetase)	0.153534	1.56936	2003.84	13639.1	11277	10588.9	12183	9938.38	13447.8	16118.9	23517.1	13310.6	11590	15596.9
Q99LT0	Dpy30	Protein dpy-30 homolog (Dpy-30-like protein) (Dpy-30L)	0.0998615	1.5693	31645.6	153671	125022	127879	133705	114384	135583	194750	219350	185274	162564	179504
P38060	Hmgcl	Hydroxymethylglutaryl-CoA lyase, mitochondrial (HL) (HMG-CoA lyase) (EC 4.1.3.4) (3-hydroxy-3-methylglutarate-CoA lyase)	0.114647	1.56793	19205.4	82053.9	96928.7	67843.7	79023.2	69011	75897.1	120162	140529	116363	88071.7	108204
Q920F6	Smc1b Smc1l2	Structural maintenance of chromosomes protein 1B (SMC protein 1B) (SMC-1-beta) (SMC-1B)	0.179604	1.56588	1605.15	22919.5	19691	23413.8	17014.8	16928.8	22830.5	25899.6	28900.1	25286	29626.4	26508.5
Q99PV0	Prpf8 Prp8	Pre-mRNA-processing-splicing factor 8 (Splicing factor Prp8)	0.177369	1.56461	9764.66	79431.7	56608.9	55912.6	60189.2	52381.4	50433.7	78842.3	127480	82567.1	70459.8	81956.5
Q8CIB5	Fermt2 Plekhc1	Fermitin family homolog 2 (Kindlin-2) (Pleckstrin homology domain-containing family C member 1)	0.0485328	1.56399	10787.3	28732.4	31956.8	23493.4	21769	23347.8	27286.9	30401.3	43486	42894.7	38510	36515.8
Q60967	Papss1 Asapk Atpsk1 Papss	Bifunctional 3'-phosphoadenosine 5'-phosphosulfate synthase 1 (PAPS synthase 1) (PAPSS 1) (Sulfurylase kinase 1) (SK 1) (SK1) [Includes: Sulfate adenylyltransferase (EC 2.7.7.4) (ATP-sulfurylase) (Sulfate adenylate transferase) (SAT); Adenylyl-sulfate kinase (EC 2.7.1.25) (3'-phosphoadenosine-5'-phosphosulfate synthase) (APS kinase) (Adenosine-5'-phosphosulfate 3'-phosphotransferase) (Adenylylsul…	0.237168	1.56011	123.255	3191.58	3352.04	2037.32	3478.58	2436.55	2094.64	4479.74	5201.26	3467.87	3762.91	3801.29
Q02248	Ctnnb1 Catnb	Catenin beta-1 (Beta-catenin)	0.0937324	1.55954	20480.4	98637.7	94042.7	82420.6	84179.1	75952.1	102987	122141	131425	124676	111025	118451
Q8VI36	Pxn	Paxillin	9.74424e-05	1.55752	111123	136861	145078	129179	159635	136375	211245	226997	208038	206116	209640	212407
Q9D7I5	Lhpp	Phospholysine phosphohistidine inorganic pyrophosphate phosphatase (EC 3.1.3.-) (EC 3.6.1.1)	0.0531116	1.55677	42995.2	120120	132226	109012	121124	105095	131340	188813	193297	161041	143553	163609
Q8BR90		UPF0600 protein C5orf51 homolog	3.93529e-06	1.55559	66160	66987.8	67362	70525.8	66811.6	67569.4	114570	102515	94654.4	114279	99534.1	105110
Q8C3W1		Uncharacterized protein C1orf198 homolog	0.0290698	1.55537	1093.16	2127.25	2894.11	2411.96	2597.73	2224.84	3043.6	3591.5	4168.9	3524.32	2973.92	3460.45
P11859	Agt Serpina8	Angiotensinogen (Serpin A8) [Cleaved into: Angiotensin-1 (Angiotensin 1-10) (Angiotensin I) (Ang I); Angiotensin-2 (Angiotensin 1-8) (Angiotensin II) (Ang II); Angiotensin-3 (Angiotensin 2-8) (Angiotensin III) (Ang III) (Des-Asp[1]-angiotensin II); Angiotensin-4 (Angiotensin 3-8) (Angiotensin IV) (Ang IV); Angiotensin 1-9; Angiotensin 1-7; Angiotensin 1-5; Angiotensin 1-4]	0.109589	1.55465	1300.81	5014.43	7190.01	5694.04	4823.15	4804.49	7111.63	8111.9	5315.07	7946.73	8861.05	7469.27
Q9QZ59	Dmrt1	Doublesex- and mab-3-related transcription factor 1	0.000627179	1.55411	131860	118674	98458.4	107289	99108	111078	182878	161093	154746	154828	209591	172628
P70460	Vasp	Vasodilator-stimulated phosphoprotein (VASP)	0.0532792	1.55411	3109.62	3260.25	6828.22	4615.46	7147.33	4992.18	9445.3	6223.95	10444.2	6685.36	5993.15	7758.39
Q6ZPZ3	Zc3h4 Kiaa1064	Zinc finger CCCH domain-containing protein 4	0.00759916	1.553	3582.26	7392.74	5426.14	5674.46	6723.67	5759.86	8502.67	10131.9	9158.41	9044.56	7887.81	8945.06
P47915	Rpl29 Rpl43	60S ribosomal protein L29	0.0884393	1.55223	1404.55	2860.34	3586.8	5481.31	5574.13	3781.42	5648.07	6507	3856.91	6796.22	6539.99	5869.64
Q8K124	Plekho2 Plekhq1	Pleckstrin homology domain-containing family O member 2 (PH domain-containing family O member 2) (Pleckstrin homology domain-containing family Q member 1) (PH domain-containing family Q member 1)	0.00751725	1.55208	127075	79599.6	85799.4	91792	77676.7	92388.5	152022	145548	115679	118420	185305	143395
P26040	Ezr Vil2	Ezrin (Cytovillin) (Villin-2) (p81)	0.135703	1.5496	3766.52	15641	19589.7	20321.6	18788.4	15621.5	19961.9	19599.2	35553.4	22941.9	22978.6	24207
Q8K296	Mtmr3	Myotubularin-related protein 3 (EC 3.1.3.48)	0.0556016	1.54861	1977.74	6585.17	5960.3	6426.39	4248.62	5039.65	6779.98	7641.59	7316.04	8869.42	8415.25	7804.46
Q91WM1	Strbp Spnr	Spermatid perinuclear RNA-binding protein	0.231933	1.54843	614.584	28006.4	18382.2	18794.6	20793.2	17318.2	19469.1	30059.9	33104.9	25460.9	25985.2	26816
P48036	Anxa5 Anx5	Annexin A5 (Anchorin CII) (Annexin V) (Annexin-5) (Calphobindin I) (CBP-I) (Endonexin II) (Lipocortin V) (Placental anticoagulant protein 4) (PP4) (Placental anticoagulant protein I) (PAP-I) (Thromboplastin inhibitor) (Vascular anticoagulant-alpha) (VAC-alpha)	0.0143055	1.5468	388380	538900	753390	576604	502882	552031	790763	740434	1.06612e+06	1.01536e+06	656719	853881
Q99NB8	Ubqln4 Cip75 Ubin	Ubiquilin-4 (Ataxin-1 interacting ubiquitin-like protein) (A1Up) (Ataxin-1 ubiquitin-like-interacting protein A1U) (Connexin43-interacting protein of 75 kDa) (CIP75)	0.184734	1.5457	1464.55	16817.7	13180.5	13158.3	17552.4	12434.7	13552.7	19425.2	21147.5	23444.9	18531.1	19220.3
Q64520	Guk1 Gmk	Guanylate kinase (EC 2.7.4.8) (GMP kinase)	0.230928	1.5435	3405.37	90105.2	77197	66235.8	73800.9	62148.9	65937.1	116803	125181	82792.1	88920.8	95926.8
P06745	Gpi Gpi1	Glucose-6-phosphate isomerase (GPI) (EC 5.3.1.9) (Autocrine motility factor) (AMF) (Neuroleukin) (NLK) (Phosphoglucose isomerase) (PGI) (Phosphohexose isomerase) (PHI)	0.0539367	1.54268	132011	276674	281900	370431	311901	274583	297766	407306	555375	478116	379404	423593
O54724	Ptrf	Polymerase I and transcript release factor (Cav-p60) (Cavin-1)	0.00370917	1.5409	30715.4	22392.2	24295.7	21565.1	24062.2	24606.1	46467.3	35225	32366	30594.4	44925.6	37915.7
Q3UYV9	Ncbp1 Cbp80	Nuclear cap-binding protein subunit 1 (80 kDa nuclear cap-binding protein) (CBP80) (NCBP 80 kDa subunit)	0.240258	1.54062	113.502	4149.04	5707.65	4051.07	3102.82	3424.82	3692.34	6331.96	6936.51	4970.24	4450.61	5276.33
Q9Z0U1	Tjp2 Zo2	Tight junction protein ZO-2 (Tight junction protein 2) (Zona occludens protein 2) (Zonula occludens protein 2)	0.000812309	1.5396	134706	109114	121287	120549	140348	125201	218619	187856	159940	169967	227416	192759
Q6PDQ2	Chd4	Chromodomain-helicase-DNA-binding protein 4 (CHD-4) (EC 3.6.4.12)	0.0692675	1.53698	24381.2	53290.1	53354.8	40347	29177.8	40110.2	37744.5	52919.6	84234.7	60053.9	73290.2	61648.6
Q8R124	Klhl36	Kelch-like protein 36	0.0544032	1.53425	3442.06	9956.33	9780.75	6714.47	12122.5	8403.22	11591.8	14639.6	12846.7	12120.3	13264.9	12892.7
Q80Y81	Elac2	Zinc phosphodiesterase ELAC protein 2 (EC 3.1.26.11) (ElaC homolog protein 2) (Ribonuclease Z 2) (RNase Z 2) (tRNA 3 endonuclease 2) (tRNase Z 2)	0.00457384	1.53406	249479	204818	209756	354834	258112	255400	321284	366383	412037	425398	433891	391799
Q8R307	Vps18	Vacuolar protein sorting-associated protein 18 homolog	0.140583	1.53324	1058.03	6060.69	5123.71	4787.58	6095.59	4625.12	4985.89	6770.12	7336.12	9182.74	7182.21	7091.41
Q8K3D3	Swi5 Sae3	DNA repair protein SWI5 homolog (Protein SAE3 homolog)	0.00648497	1.53225	21752.2	33047.8	19934.6	17733.3	20978.4	22689.2	31316.9	37043.8	28904.2	36443.3	40119.6	34765.6
Q5I043	Usp28 Kiaa1515	Ubiquitin carboxyl-terminal hydrolase 28 (EC 3.4.19.12) (Deubiquitinating enzyme 28) (Ubiquitin thioesterase 28) (Ubiquitin-specific-processing protease 28)	0.0141077	1.52446	17642.9	32059	32500.6	32116.1	32019.1	29267.5	34222	42012.5	46625.4	50622.1	49604.4	44617.3
Q8K2I1	Fntb	Protein farnesyltransferase subunit beta (FTase-beta) (EC 2.5.1.58) (CAAX farnesyltransferase subunit beta) (Ras proteins prenyltransferase subunit beta)	0.0803326	1.52441	5638.1	17357.8	9318.58	7795.64	11958	10413.6	11401	14603.2	24651.4	14885.6	13831.9	15874.6
O35639	Anxa3 Anx3	Annexin A3 (35-alpha calcimedin) (Annexin III) (Annexin-3) (Lipocortin III) (Placental anticoagulant protein III) (PAP-III)	0.263682	1.52286	489.633	5259.19	8112.93	5808.78	10586	6051.3	4297.6	10419.2	14615.4	9935.2	6808.8	9215.25
Q78YZ6	Scoc Scoco	Short coiled-coil protein	0.138748	1.52231	12645.8	71485.9	63161	60701.7	68242.3	55247.4	64566.5	101261	96485.4	85336.6	72867.9	84103.5
Q9EQU5	Set	Protein SET (Phosphatase 2A inhibitor I2PP2A) (I-2PP2A) (Template-activating factor I) (TAF-I)	0.000112001	1.52019	1.11193e+06	1.28682e+06	1.40476e+06	1.38123e+06	1.33255e+06	1.30346e+06	1.73119e+06	2.00398e+06	1.98493e+06	1.92593e+06	2.26147e+06	1.9815e+06
A6H5Y3	Mtr	Methionine synthase (EC 2.1.1.13) (5-methyltetrahydrofolate--homocysteine methyltransferase) (Vitamin-B12 dependent methionine synthase) (MS)	0.109259	1.51733	3033.48	15027	12031.4	12316.9	12450.7	10971.9	15542	14167.8	16824.2	16434.5	20271.2	16647.9
Q80U72	Scrib Kiaa0147 Lap4 Scrib1	Protein scribble homolog (Scribble) (Protein LAP4)	0.182777	1.51351	2051.18	26737.7	21840.4	18007.8	17680.7	17263.5	23198.7	24378.5	24918.3	30466.1	27681.1	26128.6
Q62219	Tgfb1i1 Ara55	Transforming growth factor beta-1-induced transcript 1 protein (Androgen receptor-associated protein of 55 kDa) (Hydrogen peroxide-inducible clone 5 protein) (Hic-5) (TGF beta-stimulated clone 5) (TSC-5)	0.0102295	1.51308	10605.9	17860	18370.8	19002.2	22819.9	17731.8	26562	24913.9	29159	25031.4	28481.3	26829.5
Q9D1L0	Chchd2	Coiled-coil-helix-coiled-coil-helix domain-containing protein 2, mitochondrial	0.00397332	1.50979	2.66238e+06	1.98864e+06	2.13421e+06	2.48874e+06	2.15e+06	2.2848e+06	4.08206e+06	3.1691e+06	3.03371e+06	2.73779e+06	4.22518e+06	3.44957e+06
Q8CI95	Osbpl11	Oxysterol-binding protein-related protein 11 (ORP-11) (OSBP-related protein 11)	0.281608	1.50813	247.031	12994.7	16703.8	7767.56	10487.9	9640.21	9741.22	13702.7	26024.7	14192.8	9032.18	14538.7
P42225	Stat1	Signal transducer and activator of transcription 1	0.0097211	1.50585	38316.8	52177.8	62840.7	49361.9	66444.1	53828.2	70371.7	83395	104686	77909.7	68923	81057.2
P49586	Pcyt1a Ctpct Pcyt1	Choline-phosphate cytidylyltransferase A (EC 2.7.7.15) (CCT-alpha) (CTP:phosphocholine cytidylyltransferase A) (CCT A) (CT A) (Phosphorylcholine transferase A)	6.17721e-06	1.501	131908	145476	137377	122359	120736	131571	186745	195113	198463	199271	207850	197488
Q62000	Ogn Og	Mimecan (Osteoglycin)	0.00207778	1.49954	77086.8	52061.9	77938.2	85035.9	62815.8	70987.7	107727	97567.9	102703	116428	107820	106449
Q8K3A9	Mepce Bcdin3 Bipl1 D5Wsu46e	7SK snRNA methylphosphate capping enzyme (MePCE) (EC 2.1.1.-)	0.0032649	1.49802	4144.02	4612.84	3806.51	4433.35	3343.9	4068.12	5961.44	5250.12	5750.31	5422.61	8086.23	6094.14
Q8R3C0	Mcmbp	Mini-chromosome maintenance complex-binding protein (MCM-BP) (MCM-binding protein)	0.00127789	1.49689	224016	309312	285622	242898	251914	262753	331055	391447	392504	372372	479186	393313
P54276	Msh6 Gtmbp	DNA mismatch repair protein Msh6 (G/T mismatch-binding protein) (GTBP) (GTMBP) (MutS-alpha 160 kDa subunit) (p160)	0.0114103	1.49431	4774.12	8969.2	8002.85	6633.56	6446.31	6965.21	9063.54	10620.6	13220.2	9550.42	9586.14	10408.2
Q8R5K4	Nol6	Nucleolar protein 6 (Nucleolar RNA-associated protein) (Nrap)	0.0901839	1.49411	3192.55	6196.68	8400.48	8842.76	6022.29	6530.95	7081.66	7498.5	12781.2	12761.3	8667.24	9757.97
O35381	Anp32a Anp32 Lanp	Acidic leucine-rich nuclear phosphoprotein 32 family member A (Acidic nuclear phosphoprotein pp32) (Leucine-rich acidic nuclear protein) (LANP) (Potent heat-stable protein phosphatase 2A inhibitor I1PP2A)	3.24639e-05	1.49176	759565	878686	945775	899904	921031	880992	1.31557e+06	1.20871e+06	1.40362e+06	1.25211e+06	1.39114e+06	1.31423e+06
Q9QYR9	Acot2 Mte1	Acyl-coenzyme A thioesterase 2, mitochondrial (Acyl-CoA thioesterase 2) (EC 3.1.2.2) (Acyl coenzyme A thioester hydrolase) (MTE-I) (Very-long-chain acyl-CoA thioesterase)	0.0544304	1.49113	5401.9	13086.3	13743	16807	15293.8	12866.4	21581.3	18683.7	19104	18986.8	17571.5	19185.5
Q5SFM8	Rbm27 Kiaa1311	RNA-binding protein 27 (Peri-implantation stem cell protein 1) (RNA-binding motif protein 27)	0.180092	1.48984	888.444	7227.12	6840.8	5447.26	6659.1	5412.54	9456.77	5895.53	8226.6	8598.46	8141.82	8063.84
Q61233	Lcp1 Pls2	Plastin-2 (65 kDa macrophage protein) (L-plastin) (Lymphocyte cytosolic protein 1) (LCP-1) (pp65)	0.248421	1.48909	129.443	5390.46	8226.06	3789.58	6962.06	4899.52	5592.49	8847.21	8596.31	6889.88	6553.21	7295.82
Q9JL35	Hmgn5 Garp45 Nsbp1	High mobility group nucleosome-binding domain-containing protein 5 (Nucleosome-binding protein 1) (Nucleosome-binding protein 45) (NBP-45) (Protein GARP45)	0.00051371	1.48745	485713	495247	472667	510661	522863	497430	867434	757247	651857	607032	815944	739903
Q80UM3	Naa15 Narg1 Nat1 Tbdn-1 Tubedown	N-alpha-acetyltransferase 15, NatA auxiliary subunit (N-terminal acetyltransferase 1) (NMDA receptor-regulated protein 1) (Protein tubedown-1)	0.192467	1.48683	10169.5	43446.3	47863.4	38237.1	44325.6	36808.4	27961.2	51723.5	70484	61982.5	61487.5	54727.7
Q61112	Sdf4 Cab45	45 kDa calcium-binding protein (Cab45) (Stromal cell-derived factor 4) (SDF-4)	0.00702412	1.48666	27160.8	37511.1	36228.8	33775.2	37988.7	34532.9	37046.6	54337.4	61327	56820.1	47162.9	51338.8
Q64012	Raly Merc	RNA-binding protein Raly (Maternally-expressed hnRNP C-related protein) (hnRNP associated with lethal yellow protein)	0.0161192	1.48629	120105	145993	105242	82764.6	103464	111513	199761	148833	146964	128771	204375	165741
Q99JT9	Adi1 Mtcbp1	1,2-dihydroxy-3-keto-5-methylthiopentene dioxygenase (EC 1.13.11.54) (Acireductone dioxygenase (Fe(2+)-requiring)) (ARD) (Fe-ARD) (Membrane-type 1 matrix metalloproteinase cytoplasmic tail-binding protein 1) (MTCBP-1)	0.0107255	1.48615	18365.4	12544.7	13132.4	15614.2	16225	15176.3	23698	16445.4	19418.7	26898	26311	22554.2
Q99MJ9	Ddx50	ATP-dependent RNA helicase DDX50 (EC 3.6.4.13) (DEAD box protein 50) (Gu-beta) (Nucleolar protein Gu2)	0.0102077	1.48511	4644.22	7259.64	7999.97	7400.03	8328.32	7126.43	9919.38	11073.7	8544.45	11023	12357.3	10583.5
Q8VE97	Srsf4 Sfrs4 MNCb-2616	Serine/arginine-rich splicing factor 4 (Splicing factor, arginine/serine-rich 4)	0.5113	1.48232	13279.5	8887.01	5711.46	8977.94	7892.77	8949.73	20073.2	13698.7	4339.79	6068.17	22151.9	13266.3
Q8BMK4	Ckap4	Cytoskeleton-associated protein 4 (63-kDa cytoskeleton-linking membrane protein) (Climp-63) (p63)	0.297455	1.48205	810.498	2541.88	4034.58	2907.31	2610.26	2580.91	2891.91	3463.21	6540.99	4665.07	1563.96	3825.03
Q9WUZ9	Entpd5 Cd39l4	Ectonucleoside triphosphate diphosphohydrolase 5 (NTPDase 5) (EC 3.6.1.6) (CD39 antigen-like 4) (ER-UDPase) (Guanosine-diphosphatase ENTPD5) (GDPase ENTPD5) (EC 3.6.1.42) (Nucleoside diphosphatase) (Uridine-diphosphatase ENTPD5) (UDPase ENTPD5)	0.163196	1.48113	5162.29	32705.9	33376.4	20728.9	29397.1	24274.1	31285.8	35881.2	48535.3	34194.5	29868.7	35953.1
Q8C7X2	Emc1 Kiaa0090	ER membrane protein complex subunit 1	0.203044	1.47923	1760.25	6790.31	10588.8	10466.6	8822.59	7685.7	7339.4	12696.4	15541.1	13518.7	7748.96	11368.9
Q9CZR8	Tsfm	Elongation factor Ts, mitochondrial (EF-Ts) (EF-TsMt)	0.0276763	1.479	41795.4	76064.6	79183.6	66321.3	63662.4	65405.5	110592	111067	87474.2	67831.1	106709	96734.7
Q61247	Serpinf2 Pli	Alpha-2-antiplasmin (Alpha-2-AP) (Alpha-2-plasmin inhibitor) (Alpha-2-PI) (Serpin F2)	0.115697	1.47883	10588.5	8030.68	10590.4	8642.71	8358.39	9242.13	18953	13713.2	6413.42	14285.5	14972.4	13667.5
Q9JKF1	Iqgap1	Ras GTPase-activating-like protein IQGAP1	0.0102763	1.47326	7637.81	11158.5	15713.1	12353.4	10622.3	11497	15567.1	18914.9	18018.1	16563.5	15627	16938.1
P48024	Eif1 Sui1 Sui1-rs1	Eukaryotic translation initiation factor 1 (eIF1) (Protein translation factor SUI1 homolog)	0.129539	1.47228	8864.85	45666.1	39924.8	37644.2	34020.7	33224.1	42167.2	57852.9	49382.4	45836.5	49337.3	48915.3
Q62193	Rpa2 Rpa34	Replication protein A 32 kDa subunit (RP-A p32) (Replication factor A protein 2) (RF-A protein 2) (Replication protein A 34 kDa subunit) (RP-A p34)	0.15678	1.47196	30058.7	188153	149408	122419	149353	127878	147474	225819	223810	163997	180062	188232
P51881	Slc25a5 Ant2	ADP/ATP translocase 2 (ADP,ATP carrier protein 2) (Adenine nucleotide translocator 2) (ANT 2) (Solute carrier family 25 member 5) [Cleaved into: ADP/ATP translocase 2, N-terminally processed]	0.0410029	1.46901	66644.5	88344.8	104418	140886	81438.3	96346.4	187111	133726	119522	161867	105443	141534
Q9D071	Mms19 Mms19l	MMS19 nucleotide excision repair protein homolog (MET18 homolog) (MMS19-like protein)	0.0193222	1.46837	14026.6	23188.8	26037.8	28783.8	29182.2	24243.8	33159.9	32781.5	39535.7	39120.8	33396.9	35599
P09602	Hmgn2 Hmg-17 Hmg17	Non-histone chromosomal protein HMG-17 (High mobility group nucleosome-binding domain-containing protein 2)	0.00348072	1.46713	179960	139957	146880	161730	127233	151152	218286	184993	200868	221904	282745	221759
Q91YD3	Dcp1a Mitc1 Smif	mRNA-decapping enzyme 1A (EC 3.-.-.-) (MAD homolog 4-interacting transcription coactivator 1) (Smad4-interacting transcriptional co-activator) (Transcription factor SMIF)	0.180825	1.46629	1384.31	9381.72	8717.87	6692.77	8208.3	6876.99	7512.09	12319.8	12176.5	8779	9630.78	10083.6
P50543	S100a11 S100c	Protein S100-A11 (Calgizzarin) (Endothelial monocyte-activating polypeptide) (EMAP) (Protein S100-C) (S100 calcium-binding protein A11)	0.03061	1.46347	308397	592737	639924	593187	554857	537820	644408	658059	936803	838030	858120	787084
Q62084	Ppp1r14b Png	Protein phosphatase 1 regulatory subunit 14B (Phosphatase holoenzyme inhibitor 1) (PHI-1) (Phospholipase C-beta-3 neighbouring gene protein)	0.111995	1.46205	11253.9	39909.6	35496.4	28987.5	35991.6	30327.8	34487	42032.5	61362.2	40082.6	43738.9	44340.6
Q8R3P6	Vwa9	von Willebrand factor A domain-containing protein 9	0.0928285	1.46187	890.967	3053.12	3464.93	2145.84	2636.51	2438.27	3224.29	3563.22	4110.24	3119.27	3805.23	3564.45
Q9JIH2	Nup50 Npap60	Nuclear pore complex protein Nup50 (50 kDa nucleoporin) (Nuclear pore-associated protein 60 kDa-like) (Nucleoporin Nup50)	0.28092	1.46005	479.525	16547.1	12964.1	8003.58	11976.8	9994.21	6974.2	17912.5	19192.5	15223.9	13657.2	14592
P70429	Evl	Ena/VASP-like protein (Ena/vasodilator-stimulated phosphoprotein-like)	0.0102423	1.45965	2031.46	1514.57	1545.15	1603.67	1267.81	1592.53	2556.87	2411.92	1752.48	2077.64	2823.73	2324.53
Q9ES00	Ube4b Ufd2	Ubiquitin conjugation factor E4 B (Ubiquitin fusion degradation protein 2) (Ufd2a)	0.161042	1.45942	1949.72	8124.76	10210.4	7630.25	6126.95	6808.41	7165.43	8652.17	12875.6	12456.6	8531.79	9936.34
Q9CQU1	Mfap1	Microfibrillar-associated protein 1	0.094029	1.45872	11804.9	9332.57	9527.45	15558.2	10013.2	11247.3	18930.5	15917.1	10949.3	11293.9	24942.1	16406.6
P03953	Cfd Adn Df	Complement factor D (EC 3.4.21.46) (28 kDa adipocyte protein) (Adipsin) (C3 convertase activator) (Properdin factor D)	0.0176097	1.4564	121415	121925	206473	144898	160507	151043	293520	185527	189898	212509	218445	219980
Q00915	Rbp1 Crbpi Rbp-1	Retinol-binding protein 1 (Cellular retinol-binding protein) (CRBP) (Cellular retinol-binding protein I) (CRBP-I) (mCRBPI)	0.00031691	1.45504	660583	723790	791758	706323	843576	745206	1.0456e+06	971968	1.0506e+06	1.07909e+06	1.27426e+06	1.08431e+06
Q9Z0W3	Nup160 Gtl1-13 Kiaa0197	Nuclear pore complex protein Nup160 (160 kDa nucleoporin) (Gene trap locus 1-13 protein) (GTL-13) (Nucleoporin Nup160)	0.0375209	1.45487	26596.8	57700.7	54014.9	52919.2	52765.3	48799.4	53093.5	71051.8	79676.1	75762.6	75400.3	70996.9
Q9D7X3	Dusp3	Dual specificity protein phosphatase 3 (EC 3.1.3.16) (EC 3.1.3.48) (T-DSP11) (Vaccinia H1-related phosphatase) (VHR)	0.0427653	1.45147	4191.23	8668.89	8230.08	5937.77	9887.52	7383.1	9920.92	9525.27	12729.4	12277.8	9128.35	10716.3
Q9CRB2	Nhp2 Nola2	H/ACA ribonucleoprotein complex subunit 2 (Nucleolar protein family A member 2) (snoRNP protein NHP2)	0.0201527	1.45074	59206.5	40920	40469.9	36511.3	38061.4	43033.8	73474.4	63604.9	45586.6	54165.3	75323.3	62430.9
Q8BGC4	Zadh2	Zinc-binding alcohol dehydrogenase domain-containing protein 2 (EC 1.-.-.-)	0.183448	1.45053	3975.33	7804.65	6222.12	8164.41	10062.9	7245.87	7859.75	11992.1	17793	8562.95	6343.89	10510.3
Q99KP3	Cryl1 Cry	Lambda-crystallin homolog (EC 1.1.1.45) (L-gulonate 3-dehydrogenase) (Gul3DH)	0.00205645	1.44698	181827	243820	228905	254614	197779	221389	282703	289226	379894	316984	332917	320345
Q8R0G9	Nup133	Nuclear pore complex protein Nup133 (133 kDa nucleoporin) (Nucleoporin Nup133)	0.00717956	1.44534	142221	246219	223730	192167	217935	204454	244835	305102	306183	298510	322905	295507
Q9DBR7	Ppp1r12a Mypt1	Protein phosphatase 1 regulatory subunit 12A (Myosin phosphatase-targeting subunit 1) (Myosin phosphatase target subunit 1)	0.0375406	1.44428	26484.7	32658.5	63688.7	32807.5	41567.5	39441.4	64761.1	62734.7	44931.8	58642	53752.7	56964.4
Q9CSN1	Snw1 Skiip	SNW domain-containing protein 1 (Nuclear protein SkiP) (Ski-interacting protein)	0.0329784	1.44343	16956.3	40031.5	35835.9	37144.4	32076.1	32408.8	45937.2	52266.1	46159.3	44273.5	45262.7	46779.8
P48962	Slc25a4 Anc1 Ant1	ADP/ATP translocase 1 (ADP,ATP carrier protein 1) (ADP,ATP carrier protein, heart/skeletal muscle isoform T1) (Adenine nucleotide translocator 1) (ANT 1) (Solute carrier family 25 member 4) (mANC1)	0.0413025	1.44323	36625.7	50503.7	52461.5	65181.8	33671.2	47688.8	75898.5	70538.7	66257.5	84043.8	47391.7	68826
P59017	Bcl2l13 Mil1	Bcl-2-like protein 13 (Bcl2-L-13) (Bcl-rambo) (Protein Mil1)	0.0558488	1.44263	6046.81	15539.9	15553	14207.8	9772.44	12224	16133.5	18507.7	17306.9	20429.7	15795.2	17634.6
Q9D620	Rab11fip1 Rcp	Rab11 family-interacting protein 1 (Rab11-FIP1) (Rab-coupling protein)	0.24788	1.44246	590.04	6205.31	6405.35	5268.47	6128.88	4919.61	8193.67	9559.56	6505.23	4414.41	6808.78	7096.33
P97371	Psme1	Proteasome activator complex subunit 1 (11S regulator complex subunit alpha) (REG-alpha) (Activator of multicatalytic protease subunit 1) (Proteasome activator 28 subunit alpha) (PA28a) (PA28alpha)	0.00220042	1.44242	396623	489380	499934	464426	561732	482419	586577	705231	847545	684595	655312	695852
P09055	Itgb1	Integrin beta-1 (Fibronectin receptor subunit beta) (VLA-4 subunit beta) (CD antigen CD29)	0.0099988	1.44231	29298.7	36902.6	48904.6	52272.8	34440.2	40363.8	54229.9	53615.9	57379.6	59629.5	66230.9	58217.1
Q60973	Rbbp7 Rbap46	Histone-binding protein RBBP7 (Histone acetyltransferase type B subunit 2) (Nucleosome-remodeling factor subunit RBAP46) (Retinoblastoma-binding protein 7) (RBBP-7) (Retinoblastoma-binding protein p46)	4.69599e-05	1.44221	996117	914175	919420	951258	1.09932e+06	976057	1.36739e+06	1.42848e+06	1.37649e+06	1.29791e+06	1.56814e+06	1.40768e+06
Q9WV92	Epb41l3 Dal1 Epb4.1l3 Kiaa0987	Band 4.1-like protein 3 (4.1B) (Differentially expressed in adenocarcinoma of the lung protein 1) (DAL-1) (DAL1P) (mDAL-1) [Cleaved into: Band 4.1-like protein 3, N-terminally processed]	0.00332715	1.44194	6972.02	8114.22	8098.37	7333.5	5699.71	7243.56	9454.26	9688.17	9123.59	11494.9	12462.9	10444.8
Q6IR42	Zcwpw1 Gm1053	Zinc finger CW-type PWWP domain protein 1	0.0273169	1.44081	31538.1	25995.3	17231.4	23632.6	20619.9	23803.5	25604	33377.2	37474.4	30933	44092.7	34296.2
Q9ES28	Arhgef7 Kiaa0142 Pak3bp	Rho guanine nucleotide exchange factor 7 (Beta-Pix) (PAK-interacting exchange factor beta) (p85SPR)	0.0986704	1.43987	3141.1	7736.79	7907.27	9653.71	9432.27	7574.23	10971.1	11599.8	8697.89	9141.14	14119.6	10905.9
P62880	Gnb2	Guanine nucleotide-binding protein G(I)/G(S)/G(T) subunit beta-2 (G protein subunit beta-2) (Transducin beta chain 2)	0.000266352	1.43766	866960	1.10722e+06	1.2149e+06	1.03728e+06	1.13848e+06	1.07297e+06	1.56169e+06	1.57369e+06	1.56478e+06	1.44712e+06	1.56555e+06	1.54256e+06
Q9QZZ6	Dpt	Dermatopontin (Early quiescence protein 1) (EQ-1) (Tyrosine-rich acidic matrix protein) (TRAMP)	0.00309507	1.43762	112453	111607	120921	165470	120901	126270	154369	186054	189482	207827	169909	181528
Q921H9	Coa7 Selrc1	Cytochrome c oxidase assembly factor 7 (Beta-lactamase hcp-like protein) (Respiratory chain assembly factor 1) (Sel1 repeat-containing protein 1)	0.00422281	1.43535	9923.09	8037.1	8932.69	9402.15	7481.79	8755.36	14760.4	11151.8	9967.24	12709.5	14246	12567
Q8BZM1	Glmn Fap48	Glomulin (FK506-binding protein-associated protein) (FAP) (FKBP-associated protein)	0.0601759	1.43486	10156.7	23771.2	17710.3	19160.6	24594.6	19078.7	19658.7	26520.2	30804.5	29229.5	30663.6	27375.3
Q925I1	Atad3 Atad3a Kiaa1273	ATPase family AAA domain-containing protein 3 (AAA-ATPase TOB3)	0.330616	1.43483	155.825	4026.37	3989.91	2195.35	2494.06	2572.3	2043.29	3746.13	6672.88	4074.74	1917.09	3690.82
P55096	Abcd3 Pmp70 Pxmp1	ATP-binding cassette sub-family D member 3 (68 kDa peroxisomal membrane protein) (PMP68) (70 kDa peroxisomal membrane protein) (PMP70)	0.136546	1.43423	17004.7	42169.7	53122.3	42918.8	30194.3	37082	42797.3	49341.4	77157.8	60415.5	36208.6	53184.1
P54726	Rad23a Mhr23a	UV excision repair protein RAD23 homolog A (HR23A) (mHR23A)	0.295744	1.43302	87.277	46660	39257.4	20658.4	22773.9	25887.4	26962.2	34191.9	53924.3	43499.9	26907.6	37097.2
Q3UV70	Pdp1 Ppm2c	[Pyruvate dehydrogenase [acetyl-transferring]]-phosphatase 1, mitochondrial (PDP 1) (EC 3.1.3.43) (Protein phosphatase 2C) (Pyruvate dehydrogenase phosphatase catalytic subunit 1) (PDPC 1)	2.08259e-05	1.4326	35478.8	35274.9	32771.6	34181	35863.4	34713.9	50890.8	47915.8	54148.8	43782.8	51918.1	49731.3
P63328	Ppp3ca Calna	Serine/threonine-protein phosphatase 2B catalytic subunit alpha isoform (EC 3.1.3.16) (CAM-PRP catalytic subunit) (Calmodulin-dependent calcineurin A subunit alpha isoform)	0.129902	1.43181	5654.59	23615.8	25155.6	21023.6	19724.9	19034.9	25600.8	28375.8	29447	24098.2	28750.1	27254.4
Q9CW03	Smc3 Bam Bmh Cspg6 Mmip1 Smc3l1 Smcd	Structural maintenance of chromosomes protein 3 (SMC protein 3) (SMC-3) (Basement membrane-associated chondroitin proteoglycan) (Bamacan) (Chondroitin sulfate proteoglycan 6) (Chromosome segregation protein SmcD) (Mad member-interacting protein 1)	0.00339679	1.43175	70140.8	73495.1	81614.5	61275.7	64709.5	70247.1	86489.5	91647.2	101420	94078.4	129247	100576
Q60749	Khdrbs1	KH domain-containing, RNA-binding, signal transduction-associated protein 1 (GAP-associated tyrosine phosphoprotein p62) (Src-associated in mitosis 68 kDa protein) (Sam68) (p21 Ras GTPase-activating protein-associated p62) (p68)	0.147354	1.43128	31391.2	123575	129148	105939	126942	103399	122291	175118	180403	138867	123287	147993
Q9CR86	Carhsp1	Calcium-regulated heat stable protein 1 (Calcium-regulated heat-stable protein of 24 kDa) (CRHSP-24)	0.00191499	1.43039	172120	157738	153996	157802	184460	165223	247734	244143	183437	226877	279479	236334
Q8BX17	Gemin5	Gem-associated protein 5 (Gemin5)	0.315293	1.42903	60.2583	3972.13	3226.19	1352.46	2119.08	2146.02	1145.58	4242.5	4463.71	2767.63	2714.23	3066.73
Q9CWS0	Ddah1	N(G),N(G)-dimethylarginine dimethylaminohydrolase 1 (DDAH-1) (Dimethylarginine dimethylaminohydrolase 1) (EC 3.5.3.18) (DDAHI) (Dimethylargininase-1)	0.000150004	1.42864	614792	761399	748653	673407	808479	721346	1.11014e+06	1.04272e+06	976800	1.03232e+06	990728	1.03054e+06
Q9QXK3	Copg2	Coatomer subunit gamma-2 (Gamma-2-coat protein) (Gamma-2-COP)	0.0996787	1.42816	52114.7	72889.5	99854.5	100310	94411.5	83916.1	95573.7	130203	165084	133300	75068.3	119846
Q8CIF4	Btd	Biotinidase (Biotinase) (EC 3.5.1.12)	0.00619357	1.42765	11452	10353.6	13271.8	11405.1	10770.3	11450.6	20912.8	13203.8	14519.6	18233.7	14867	16347.4
Q80UY2	Kcmf1 Debt91	E3 ubiquitin-protein ligase KCMF1 (EC 6.3.2.-) (Differentially expressed in branching tubulogenesis 91) (Debt-91)	0.180419	1.42737	4450.42	28806.9	25527.2	23720.4	22842	21069.4	23745.1	30453.6	33301.2	32757	30112.7	30073.9
Q9DBG5	Plin3 M6prbp1 Tip47	Perilipin-3 (Cargo selection protein TIP47) (Mannose-6-phosphate receptor-binding protein 1)	0.00866675	1.42716	405260	659919	744310	577216	621133	601568	906155	765928	859287	928527	832760	858531
O35127	Grcc10 C10	Protein C10	0.0142404	1.42577	13608	22906.1	21607.5	23902.3	23813.7	21167.5	26797.6	26634.5	32173	30642.8	34652.4	30180.1
Q99LD8	Ddah2	N(G),N(G)-dimethylarginine dimethylaminohydrolase 2 (DDAH-2) (Dimethylarginine dimethylaminohydrolase 2) (EC 3.5.3.18) (DDAHII) (Dimethylargininase-2)	3.49987e-05	1.4257	759390	820872	912316	784374	917229	838836	1.25796e+06	1.19974e+06	1.13174e+06	1.15766e+06	1.23253e+06	1.19593e+06
P19221	F2 Cf2	Prothrombin (EC 3.4.21.5) (Coagulation factor II) [Cleaved into: Activation peptide fragment 1; Activation peptide fragment 2; Thrombin light chain; Thrombin heavy chain]	0.0399644	1.42485	31871	48426.8	60236.2	35790.6	51133.7	45491.7	85618.4	67511.2	57853.1	63801.7	49309.8	64818.8
Q9QZA0	Ca5b Car5b	Carbonic anhydrase 5B, mitochondrial (EC 4.2.1.1) (Carbonate dehydratase VB) (Carbonic anhydrase VB) (CA-VB)	0.0113509	1.4245	21003.6	24313	19357.1	18845.7	20430.3	20789.9	22519	34538.7	31118.6	35771.7	24128.3	29615.3
Q8BMA6	Srp68	Signal recognition particle subunit SRP68 (SRP68) (Signal recognition particle 68 kDa protein)	0.217408	1.42423	900.824	9858.99	10505.9	7324.03	8575.05	7432.95	9889.57	10686	9988.02	11662.1	10705.5	10586.2
Q6Y7W8	Gigyf2 Kiaa0642 Perq2 Tnrc15	PERQ amino acid-rich with GYF domain-containing protein 2 (GRB10-interacting GYF protein 2) (Trinucleotide repeat-containing gene 15 protein)	0.10081	1.42356	7800.03	25066.8	21615.7	17375.1	20775.9	18526.7	21598.3	34346.9	27496	23134.2	25294.2	26373.9
Q9D8E6	Rpl4	60S ribosomal protein L4	0.14198	1.42345	539063	2.11787e+06	1.76017e+06	2.47778e+06	2.67981e+06	1.91494e+06	2.48069e+06	2.9716e+06	2.56164e+06	2.99462e+06	2.62057e+06	2.72582e+06
Q9CYD3	Crtap Casp	Cartilage-associated protein	0.0789586	1.42277	3572.38	7691.93	11031.5	7260.68	8848.98	7681.1	12475.7	9922.79	13022.4	10064.5	9156.86	10928.4
O08553	Dpysl2 Crmp2 Ulip2	Dihydropyrimidinase-related protein 2 (DRP-2) (Unc-33-like phosphoprotein 2) (ULIP-2)	0.000817283	1.42232	3.55531e+06	3.06953e+06	3.17869e+06	3.11252e+06	3.09386e+06	3.20198e+06	5.02554e+06	4.12047e+06	3.98485e+06	4.21635e+06	5.42402e+06	4.55425e+06
P46938	Yap1 Yap Yap65	Yorkie homolog (65 kDa Yes-associated protein) (YAP65)	0.00811087	1.42104	7481.34	7725.16	8368.65	10823.9	9075.63	8694.93	11805.8	14342.2	9321.48	12788.1	13521.6	12355.8
Q6PD26	Pigs	GPI transamidase component PIG-S (Phosphatidylinositol-glycan biosynthesis class S protein)	0.277631	1.42066	1797.88	18352.9	17221.5	18241.5	15744.4	14271.6	15590.9	19425.8	30453.7	23558.7	12346.7	20275.1
Q9WUM4	Coro1c	Coronin-1C (Coronin-3)	0.0155503	1.42035	17258.6	17848.3	21187.5	17979	14301.2	17714.9	21372.4	20475	32070	22174.7	29714.6	25161.3
O89086	Rbm3	Putative RNA-binding protein 3 (RNA-binding motif protein 3)	0.00073886	1.42024	2.00192e+06	1.59781e+06	1.61681e+06	1.86511e+06	1.75332e+06	1.767e+06	2.39653e+06	2.15896e+06	2.64316e+06	2.4333e+06	2.91583e+06	2.50956e+06
Q9CQ19	Myl9 Myrl2	Myosin regulatory light polypeptide 9 (Myosin regulatory light chain 2, smooth muscle isoform) (Myosin regulatory light chain 9)	0.0075309	1.41821	612558	421362	506492	614976	568417	544761	880947	803295	591927	761870	824896	772587
Q03173	Enah Mena Ndpp1	Protein enabled homolog (NPC-derived proline-rich protein 1) (NDPP-1)	0.00480017	1.41803	46146.4	59942.1	62609.8	63308.1	81768.2	62754.9	92188.9	89363.2	93895.6	81106.7	88388.6	88988.6
P26369	U2af2 U2af65	Splicing factor U2AF 65 kDa subunit (U2 auxiliary factor 65 kDa subunit) (U2 snRNP auxiliary factor large subunit)	0.192438	1.41316	361355	222089	274647	172605	187018	243543	351284	177796	317804	321627	552313	344165
O88322	Nid2	Nidogen-2 (NID-2) (Entactin-2)	0.000605692	1.41278	84548.1	67798	76558.3	74009.4	80093.1	76601.4	106148	90095.6	109160	122614	113087	108221
P18572	Bsg	Basigin (Basic immunoglobulin superfamily) (HT7 antigen) (Membrane glycoprotein gp42) (CD antigen CD147)	0.00709942	1.41162	57765.8	62204	66064.6	83922.9	56790.6	65349.6	74597.1	108510	83417.5	97261.8	97455.8	92248.5
Q9D945	Llph	Protein LLP homolog (Protein LAPS18-like)	0.0819177	1.4114	9212.62	16045.9	13408	12068.7	23756.7	14898.4	17064.2	25856.9	23223.4	15203.8	23789.4	21027.5
P61922	Abat Gabat	4-aminobutyrate aminotransferase, mitochondrial (EC 2.6.1.19) ((S)-3-amino-2-methylpropionate transaminase) (EC 2.6.1.22) (GABA aminotransferase) (GABA-AT) (Gamma-amino-N-butyrate transaminase) (GABA transaminase) (GABA-T) (L-AIBAT)	0.219066	1.41038	2572.14	18258.1	13449.3	8438.04	9168.73	10377.2	9849.67	11818	18883.7	12227.9	20399.8	14635.8
Q9R059	Fhl3	Four and a half LIM domains protein 3 (FHL-3) (Skeletal muscle LIM-protein 2) (SLIM-2)	0.0137037	1.40732	48352.7	76687.9	63927	72177.5	87704.5	69769.9	81991.1	94766.1	110523	97742.9	105921	98188.8
Q8BFY9	Tnpo1 Kpnb2	Transportin-1 (Importin beta-2) (Karyopherin beta-2)	0.0268552	1.40721	228432	417894	425906	395391	403637	374252	426130	543621	622606	516932	523961	526650
Q9CZU3	Skiv2l2	Superkiller viralicidic activity 2-like 2 (EC 3.6.4.13) (ATP-dependent helicase SKIV2L2) (TRAMP-like complex helicase)	0.208768	1.40674	2456.22	14030.1	15045.4	11304.3	10379.7	10643.1	10745.5	12860.2	20241.5	16809.4	14204	14972.1
P97372	Psme2 Pa28b1	Proteasome activator complex subunit 2 (11S regulator complex subunit beta) (REG-beta) (Activator of multicatalytic protease subunit 2) (Proteasome activator 28 subunit beta) (PA28b) (PA28beta)	0.0108486	1.40514	329171	523566	516788	475133	526322	474196	551251	653824	781861	656772	687840	666310
P61750	Arf4	ADP-ribosylation factor 4	0.0162761	1.40418	110672	139424	163925	219127	155232	157676	219115	209084	198329	255124	225374	221405
P05063	Aldoc Aldo3 Scrg2	Fructose-bisphosphate aldolase C (EC 4.1.2.13) (Aldolase 3) (Brain-type aldolase) (Scrapie-responsive protein 2) (Zebrin II)	0.00121657	1.40327	38233.6	37026.4	35632.2	36791.6	35283.3	36593.4	44028.8	43771	61059	56345.9	51547.1	51350.4
Q61599	Arhgdib Gdid4	Rho GDP-dissociation inhibitor 2 (Rho GDI 2) (D4) (Rho-GDI beta)	0.240405	1.40283	2502.96	27296.6	29291.6	30547.4	30891.1	24105.9	36205.6	33164.9	32489.5	37082.9	30139.8	33816.5
Q68EF4	Grm4 Gprc1d Mglur4	Metabotropic glutamate receptor 4 (mGluR4)	0.0430003	1.39804	39871.8	46348.4	31351.1	49861.8	42170.5	41920.7	63458	43883.3	50697.6	52680.3	82315.4	58606.9
Q6ZQ73	Cand2 Kiaa0667 Tip120b	Cullin-associated NEDD8-dissociated protein 2 (Cullin-associated and neddylation-dissociated protein 2) (TBP-interacting protein of 120 kDa B) (TBP-interacting protein 120B) (p120 CAND2)	0.136109	1.39453	2293.53	7878.79	6890.45	5218.86	7900.57	6036.44	7435.16	10162.3	8267.56	9700.25	6524.63	8417.98
Q99LB6	Mat2b	Methionine adenosyltransferase 2 subunit beta (Methionine adenosyltransferase II beta) (MAT II beta)	0.021771	1.39422	42865.4	66292.6	74586.3	66889	64320	62990.7	73468.5	96774.1	105323	89372.5	74175.2	87822.7
Q9CQR4	Acot13 Them2	Acyl-coenzyme A thioesterase 13 (Acyl-CoA thioesterase 13) (EC 3.1.2.-) (Thioesterase superfamily member 2) [Cleaved into: Acyl-coenzyme A thioesterase 13, N-terminally processed]	0.2823	1.39287	615.85	17335	18107.1	12780.4	14187.4	12605.1	17456.1	21437.7	19325.5	17510.7	12057	17557.4
Q99JB2	Stoml2 Slp2	Stomatin-like protein 2, mitochondrial (SLP-2) (mslp2)	0.0455175	1.38877	193337	386214	366229	319632	326145	318311	357705	395200	549505	492265	415628	442061
Q9QZE5	Copg1 Copg	Coatomer subunit gamma-1 (Gamma-1-coat protein) (Gamma-1-COP)	0.0145657	1.3879	53918.2	76073.7	87210.7	86897.1	91560	79131.9	92057.7	113532	123269	103395	116884	109827
Q6P069	Sri	Sorcin	0.000598674	1.38649	100951	103490	110015	104970	101624	104210	174058	131944	136760	127441	152225	144486
Q921E2	Rab31	Ras-related protein Rab-31	0.0838119	1.38389	8761.57	17961.9	24993.3	19665.7	14284.3	17133.3	21122.1	21919.9	22318.6	22758.6	30434.1	23710.6
Q91YD9	Wasl	Neural Wiskott-Aldrich syndrome protein (N-WASP)	0.0348066	1.38364	24525.9	42114.7	57122.1	36910.2	41801.6	40494.9	57494.6	61273.4	56003.8	49543.2	55837	56030.4
Q7TMY8	Huwe1 Kiaa0312 Ureb1	E3 ubiquitin-protein ligase HUWE1 (EC 6.3.2.-) (E3Histone) (HECT, UBA and WWE domain-containing protein 1) (Upstream regulatory element-binding protein 1) (URE-B1) (URE-binding protein 1)	0.0886671	1.38306	39870.1	64785.1	98899	103552	75317.1	76484.7	79001.5	99182	112534	114844	123353	105783
Q9D0R2	Tars	Threonine--tRNA ligase, cytoplasmic (EC 6.1.1.3) (Threonyl-tRNA synthetase) (ThrRS)	0.19127	1.38286	2284.44	10232.2	10330.6	8150.76	8262.58	7852.12	10391.7	10845	7479.24	12924.6	12651.2	10858.3
P22907	Hmbs Uros1	Porphobilinogen deaminase (PBG-D) (EC 2.5.1.61) (Hydroxymethylbilane synthase) (HMBS) (Pre-uroporphyrinogen synthase)	0.117307	1.38253	68051.2	199862	207209	162607	192782	166102	188708	244250	278954	231238	205054	229641
Q61147	Cp	Ceruloplasmin (EC 1.16.3.1) (Ferroxidase)	0.00768664	1.38066	441772	372024	503229	359911	394901	414367	677990	479272	519575	534136	649535	572102
Q9CPU0	Glo1	Lactoylglutathione lyase (EC 4.4.1.5) (Aldoketomutase) (Glyoxalase I) (Glx I) (Ketone-aldehyde mutase) (Methylglyoxalase) (S-D-lactoylglutathione methylglyoxal lyase)	0.000106797	1.37996	644399	677152	701297	655190	787912	693190	1.02703e+06	931772	876934	938970	1.00817e+06	956575
Q149M0	Clec12b	C-type lectin domain family 12 member B	0.109146	1.37845	4329.5	9602.37	11581.7	9934.21	9709.99	9031.55	10293.3	16986.9	10398.5	12828.7	11740.6	12449.6
O88986	Gcat Kbl	2-amino-3-ketobutyrate coenzyme A ligase, mitochondrial (AKB ligase) (EC 2.3.1.29) (Aminoacetone synthase) (Glycine acetyltransferase)	0.212297	1.37841	3503.91	15228.2	16039.3	12024.6	10792.5	11517.7	10878.3	18335.4	18238.4	19918.5	12010	15876.1
Q9JLN9	Mtor Frap Frap1	Serine/threonine-protein kinase mTOR (EC 2.7.11.1) (FK506-binding protein 12-rapamycin complex-associated protein 1) (FKBP12-rapamycin complex-associated protein) (Mammalian target of rapamycin) (mTOR) (Mechanistic target of rapamycin) (Rapamycin target protein 1) (RAPT1)	0.29815	1.37804	865.728	6178.61	6680.36	6358.08	6766.94	5369.94	5361.28	5344.82	12341.3	6276.55	7676.13	7400.01
Q80V94	Ap4e1	AP-4 complex subunit epsilon-1 (AP-4 adapter complex subunit epsilon) (Adapter-related protein complex 4 subunit epsilon-1) (Epsilon subunit of AP-4) (Epsilon-adaptin)	0.280868	1.37772	131.199	2980.63	2312.73	1760.14	2129.81	1862.9	1976.29	2448.78	3603.51	2658.13	2146.12	2566.57
Q9JHW2	Nit2 D16Ertd502e	Omega-amidase NIT2 (EC 3.5.1.3) (Nitrilase homolog 2)	0.0123315	1.37696	320279	475125	497410	436744	458487	437609	492666	628643	713141	627757	550642	602570
Q8BH43	Wasf2 Wave2	Wiskott-Aldrich syndrome protein family member 2 (WASP family protein member 2) (Protein WAVE-2)	0.0448561	1.37606	61796.5	65522	54842	53177.1	80045.6	63076.6	110904	108278	71573.3	76272.3	66960.2	86797.5
Q9CXL3		Uncharacterized protein C7orf50 homolog	0.0107122	1.37506	21185.2	29014.3	24115.1	21459.1	25537.1	24262.2	31560.4	34250	30369.8	27627.1	43002.1	33361.8
Q9QUR6	Prep Pep	Prolyl endopeptidase (PE) (EC 3.4.21.26) (Post-proline cleaving enzyme)	0.00155935	1.37482	1.62719e+06	1.85843e+06	1.6651e+06	1.77637e+06	1.85145e+06	1.75571e+06	2.49062e+06	2.22851e+06	2.00371e+06	2.46115e+06	2.88497e+06	2.41379e+06
Q91VI7	Rnh1 Rnh	Ribonuclease inhibitor (Ribonuclease/angiogenin inhibitor 1)	0.000825838	1.37398	2.19943e+06	2.64334e+06	2.98312e+06	2.66516e+06	3.00377e+06	2.69896e+06	4.01725e+06	3.54275e+06	3.59959e+06	3.5287e+06	3.85339e+06	3.70834e+06
P11103	Parp1 Adprp Adprt Adprt1	Poly [ADP-ribose] polymerase 1 (PARP-1) (EC 2.4.2.30) (ADP-ribosyltransferase diphtheria toxin-like 1) (ARTD1) (NAD(+) ADP-ribosyltransferase 1) (ADPRT 1) (Poly[ADP-ribose] synthase 1) (msPARP)	0.0117147	1.37393	130603	182311	192043	164637	147910	163501	173390	224701	263342	226756	235006	224639
Q99P88	Nup155	Nuclear pore complex protein Nup155 (155 kDa nucleoporin) (Nucleoporin Nup155)	0.0827879	1.37355	37591.3	92091.8	81125.2	68246.1	86964.6	73203.8	76190.7	109014	116704	102069	98766.5	100549
O08992	Sdcbp	Syntenin-1 (Scaffold protein Pbp1) (Syndecan-binding protein 1)	0.281322	1.37354	954.84	13104.9	13823.8	11497.9	12117.9	10299.9	9315.53	13811.6	15905.4	17450	14254.1	14147.3
Q9Z2I0	Letm1	LETM1 and EF-hand domain-containing protein 1, mitochondrial (Leucine zipper-EF-hand-containing transmembrane protein 1)	0.274539	1.37313	1939.31	7663.39	11697.8	8448.09	7769.03	7503.53	5936.18	13374.2	13797.5	10835.1	7573.85	10303.4
Q9EQI8	Mrpl46	39S ribosomal protein L46, mitochondrial (L46mt) (MRP-L46)	0.308941	1.37223	539.115	13071.2	8826.19	6212.5	8301.44	7390.09	6635.64	10833.5	15955.6	10644.2	6635.7	10140.9
P62874	Gnb1	Guanine nucleotide-binding protein G(I)/G(S)/G(T) subunit beta-1 (Transducin beta chain 1)	0.000744447	1.37184	1.16189e+06	1.48167e+06	1.68874e+06	1.43762e+06	1.40281e+06	1.43455e+06	1.89119e+06	1.95379e+06	2.00135e+06	1.98143e+06	2.01209e+06	1.96797e+06
O70456	Sfn Mkrn3	14-3-3 protein sigma (Stratifin)	0.103494	1.3715	5773.21	21025	12359.7	13430.3	15600.5	13637.7	19207.2	17566.6	18412	19896.5	18438.4	18704.2
P98192	Gnpat Dhapat	Dihydroxyacetone phosphate acyltransferase (DAP-AT) (DHAP-AT) (EC 2.3.1.42) (Acyl-CoA:dihydroxyacetonephosphateacyltransferase) (Glycerone-phosphate O-acyltransferase)	0.2751	1.36958	1489.98	4443.11	4147.95	2923.71	3860.72	3373.09	2938.68	4642.17	7135.02	5602.86	2779.84	4619.72
Q9DBS5	Klc4 Knsl8	Kinesin light chain 4 (KLC 4) (Kinesin-like protein 8)	0.236088	1.36907	364.951	4096.59	3780.85	2175.52	2967.1	2677	3244.61	4326.43	3415.68	3556.11	3782.25	3665.01
Q9DD18	Dtd1 Hars2	D-tyrosyl-tRNA(Tyr) deacylase 1 (EC 3.1.-.-) (DNA-unwinding element-binding protein B) (DUE-B)	0.00815728	1.36902	21249.5	16572	16239	18122.2	14985.1	17433.6	23287	20305.3	23590.2	21955.5	30197	23867
Q9D3D9	Atp5d	ATP synthase subunit delta, mitochondrial (F-ATPase delta subunit)	0.00702032	1.3683	344633	462881	473561	579281	459795	464030	554533	686751	649262	634162	649964	634934
Q9CQC6	Bzw1	Basic leucine zipper and W2 domain-containing protein 1	0.00032907	1.36803	94515.1	107862	119220	115143	108149	108978	130040	155371	156385	153792	149837	149085
Q6PDI5	Ecm29 Kiaa0368	Proteasome-associated protein ECM29 homolog (Ecm29)	0.18571	1.36797	25528.6	47741	71987.6	70418.4	56830.7	54501.2	45792.4	73093.5	98378.7	92529.7	62985	74555.9
P46414	Cdkn1b	Cyclin-dependent kinase inhibitor 1B (Cyclin-dependent kinase inhibitor p27) (p27Kip1)	0.000295675	1.36666	20358.7	21046.6	18049.1	24561.8	20760.2	20955.3	29322.8	27332.5	28121.6	28261.2	30155.8	28638.8
Q3TDN2	Faf2 Kiaa0887 Ubxd8	FAS-associated factor 2 (UBX domain-containing protein 8)	0.0602594	1.36615	69955.4	149261	159186	139670	141777	131970	162381	178143	189628	209530	161772	180291
A6X935	Itih4	Inter alpha-trypsin inhibitor, heavy chain 4 (ITI heavy chain H4) (ITI-HC4) (Inter-alpha-inhibitor heavy chain 4)	0.0270123	1.36499	13707	18464.8	25296.9	13420.9	16366.7	17451.2	25228.4	25611.5	21537.3	21041.6	25685.2	23820.8
Q9D0J8	Ptms	Parathymosin	0.0428305	1.36365	214941	172029	267169	286688	278122	243790	364774	366007	236437	316272	378730	332444
P23249	Mov10 Gb110	Putative helicase MOV-10 (EC 3.6.4.13) (Moloney leukemia virus 10 protein)	0.0112796	1.3633	58480.7	47753.8	45424.5	43132.2	59864.5	50931.2	85608.6	73359.5	66075.7	64579.2	57549.9	69434.6
Q3UHJ0	Aak1 Kiaa1048	AP2-associated protein kinase 1 (EC 2.7.11.1) (Adaptor-associated kinase 1)	0.1241	1.36203	2764.49	3780.49	6600.23	3657.28	2895.85	3939.67	5903.1	5207.61	4774.39	3604.73	7339.89	5365.94
Q9R0N0	Galk1 Galk Glk	Galactokinase (EC 2.7.1.6) (Galactose kinase)	0.00213917	1.36128	172002	197907	168847	202766	181526	184609	201674	265269	274335	272880	242365	251305
P35123	Usp4 Unp	Ubiquitin carboxyl-terminal hydrolase 4 (EC 3.4.19.12) (Deubiquitinating enzyme 4) (Ubiquitin thioesterase 4) (Ubiquitin-specific-processing protease 4) (Ubiquitous nuclear protein)	0.255331	1.36036	743.597	8751.61	6876.37	7944.95	7380.72	6339.45	7832.58	7953.15	9655.76	8841.69	8836.4	8623.91
Q9CWQ0	Dph5	Diphthine synthase (EC 2.1.1.98) (Diphthamide biosynthesis methyltransferase)	0.102879	1.35794	8764.71	19655.9	16858.5	15857.3	20278.2	16282.9	17448.5	22885.3	30260.7	20335.5	19626.3	22111.3
Q8C092	Taf5	Transcription initiation factor TFIID subunit 5 (Transcription initiation factor TFIID 100 kDa subunit) (TAF(II)100) (TAFII-100) (TAFII100)	0.167539	1.35779	1650.6	6095	4179.59	5357.83	5483.34	4553.27	4368.23	6448.17	7005.42	6527.45	6562.74	6182.4
Q922V4	Plrg1	Pleiotropic regulator 1	0.0328752	1.35775	8127.47	7230.33	7189.71	8479.18	7408.26	7686.99	12688.4	8294.1	9008.23	8531.53	13662.9	10437
Q8CC21	Ttc19	Tetratricopeptide repeat protein 19, mitochondrial (TPR repeat protein 19)	0.134063	1.35685	3063.69	4699.38	5265.77	3363.27	3381.79	3954.78	3674.95	5878.89	8177.06	4540.55	4558.83	5366.06
P54103	Dnajc2 Mida1 Zrf1	DnaJ homolog subfamily C member 2 (Mouse Id associate 1) (MIDA1) (Zuotin-related factor 1) [Cleaved into: DnaJ homolog subfamily C member 2, N-terminally processed]	0.0972446	1.35674	1864.61	4521.6	3965.26	3326.99	3596.12	3454.92	3601.73	5520	4676.08	5651.3	3987.92	4687.41
O54941	Smarce1 Baf57	SWI/SNF-related matrix-associated actin-dependent regulator of chromatin subfamily E member 1 (BRG1-associated factor 57) (BAF57)	0.000284116	1.35559	31960.2	29866.1	25759.9	29084.9	32156.4	29765.5	41071.8	40149.8	38204.2	37767.2	44555.9	40349.8
Q8BH74	Nup107	Nuclear pore complex protein Nup107 (107 kDa nucleoporin) (Nucleoporin Nup107)	0.142285	1.35515	22481.2	65644.5	67875.5	57221.2	78416.6	58327.8	62075.7	80784.7	90023.7	82454	79876.8	79043
Q99KE1	Me2	NAD-dependent malic enzyme, mitochondrial (NAD-ME) (EC 1.1.1.38) (Malic enzyme 2)	0.00572692	1.35503	830689	979298	993965	829079	820340	890674	981548	1.24177e+06	1.45584e+06	1.26177e+06	1.09352e+06	1.20689e+06
Q9Z1Q5	Clic1	Chloride intracellular channel protein 1 (Nuclear chloride ion channel 27) (NCC27)	0.000163408	1.35409	1.84645e+06	1.84915e+06	2.10179e+06	1.78324e+06	2.05572e+06	1.92727e+06	2.67659e+06	2.43826e+06	2.44786e+06	2.58596e+06	2.89987e+06	2.60971e+06
O70493	Snx12	Sorting nexin-12 (SDP8 protein)	0.00565445	1.35351	23741.6	34891.4	26953	22177.5	24742.8	26501.3	37243.7	35743.6	36348.6	37902.5	32110.4	35869.8
Q60854	Serpinb6 Serpinb6a Spi3	Serpin B6 (Placental thrombin inhibitor) (Proteinase inhibitor 6) (PI-6)	3.52265e-06	1.35248	2.43892e+06	2.41799e+06	2.44093e+06	2.24602e+06	2.56855e+06	2.42248e+06	3.43268e+06	3.20905e+06	3.12013e+06	3.32062e+06	3.29935e+06	3.27637e+06
Q91WG4	Elp2 Statip1	Elongator complex protein 2 (ELP2) (STAT3-interacting protein 1) (StIP1)	0.21561	1.35138	1645.32	8060.5	7990.74	6008.53	7780.08	6297.03	6082.75	8950.4	9131.26	9868.79	8515.31	8509.7
Q9CRB6	Tppp3	Tubulin polymerization-promoting protein family member 3	0.00253062	1.34917	79615.6	86318.5	90582.6	106085	83556.5	89231.7	109828	110228	125782	114290	141815	120389
Q8VDH1	Fbxo21 Fbx21 Kiaa0875	F-box only protein 21	0.00139185	1.34783	129694	157758	156705	148650	171723	152906	226747	182271	190587	209767	221086	206092
O70209	Pdlim3	PDZ and LIM domain protein 3 (Actinin-associated LIM protein) (Alpha-actinin-2-associated LIM protein)	0.0085182	1.34654	291913	461513	409849	401893	360657	385165	521760	488744	468498	511676	602525	518641
Q9CY66	Gar1 Nola1	H/ACA ribonucleoprotein complex subunit 1 (Nucleolar protein family A member 1) (snoRNP protein GAR1)	0.00241915	1.34575	54664.7	75762.2	56443.3	68003.9	71425.4	65259.9	86437.7	95554.5	81960.7	89459.9	85704	87823.3
Q80TP3	Ubr5 Edd Edd1 Kiaa0896	E3 ubiquitin-protein ligase UBR5 (EC 6.3.2.-) (E3 ubiquitin-protein ligase, HECT domain-containing 1) (Hyperplastic discs protein homolog)	0.182372	1.34303	614.692	2734.57	1599.78	2604.33	2791.58	2068.99	2844.08	3085.2	2635.45	2531.05	2797.8	2778.72
Q00897	Serpina1d Dom4 Spi1-4	Alpha-1-antitrypsin 1-4 (Alpha-1 protease inhibitor 4) (Serine protease inhibitor 1-4) (Serine protease inhibitor A1d) (Serpin A1d)	0.228973	1.34281	10693	16040.4	70139.3	27622.2	26829.8	30264.9	36800.7	67327.1	39149	31539	28383.7	40639.9
Q91WG2	Rabep2 Rabpt5b	Rab GTPase-binding effector protein 2 (Rabaptin-5beta)	0.0333203	1.34232	12396.5	10894.4	11595.7	15106.9	12921.9	12583.1	18065.2	18174.3	16094.2	11687.7	20431.2	16890.5
P11276	Fn1	Fibronectin (FN) [Cleaved into: Anastellin]	0.040123	1.34212	43015.5	37209.4	24902.1	39010.8	41032.1	37034	47800.6	41866.4	44671.8	49668	64512.3	49703.8
Q9WVA4	Tagln2 Kiaa0120	Transgelin-2 (SM22-beta)	0.00101997	1.34182	541563	535208	512622	693278	558149	568164	727821	737898	723349	825879	796931	762376
Q9JLV5	Cul3	Cullin-3 (CUL-3)	0.231535	1.34157	7528.22	54612	44380.5	42126.5	37327	37194.8	42054.7	45917.5	53271.3	52247.4	56006.1	49899.4
P14733	Lmnb1	Lamin-B1	3.4231e-05	1.34093	4.52082e+06	5.02215e+06	5.0133e+06	5.46013e+06	4.7323e+06	4.94974e+06	6.58799e+06	6.26117e+06	6.68373e+06	6.87396e+06	6.7795e+06	6.63727e+06
Q61696	Hspa1a Hsp70-3 Hsp70A1	Heat shock 70 kDa protein 1A (Heat shock 70 kDa protein 3) (HSP70.3) (Hsp68)	0.0100104	1.33988	264249	196288	171643	186463	173484	198426	271707	238287	242891	274489	301960	265867
Q60648	Gm2a	Ganglioside GM2 activator (Cerebroside sulfate activator protein) (GM2-AP) (Sphingolipid activator protein 3) (SAP-3)	0.116379	1.33857	178339	471936	421805	457068	396763	385182	421724	536058	619471	524872	475849	515595
P70444	Bid	BH3-interacting domain death agonist (p22 BID) (BID) [Cleaved into: BH3-interacting domain death agonist p15 (p15 BID); BH3-interacting domain death agonist p13 (p13 BID); BH3-interacting domain death agonist p11 (p11 BID)]	0.145591	1.33762	5287.12	13888.1	13910.6	12655	12671.1	11682.4	12584.7	14590.3	17677.2	20135.9	13144.9	15626.6
P47811	Mapk14 Crk1 Csbp1 Csbp2	Mitogen-activated protein kinase 14 (MAP kinase 14) (MAPK 14) (EC 2.7.11.24) (CRK1) (Mitogen-activated protein kinase p38 alpha) (MAP kinase p38 alpha)	0.243304	1.33632	4976.21	31218.6	33188.9	17028.2	26900.1	22662.4	22856.3	29493.1	40514.2	29969.5	28588.5	30284.3
A6H584	Col6a5 Col29a1 Gm7455	Collagen alpha-5(VI) chain (Collagen alpha-1(XXIX) chain)	0.552385	1.33631	3546.68	4807.57	7094.88	11834.4	4902.63	6437.24	2701.33	8096.53	15397.5	10974.3	5841.05	8602.16
P97760	Polr2c Rpo2-3	DNA-directed RNA polymerase II subunit RPB3 (RNA polymerase II subunit 3) (RNA polymerase II subunit B3) (DNA-directed RNA polymerase II 33 kDa polypeptide) (RPB33) (DNA-directed RNA polymerase II subunit C) (RPB31)	0.00960761	1.33517	80237.7	107798	89097.4	93367.4	90641.6	92228.4	100215	113640	118600	132743	150506	123141
Q80UJ7	Rab3gap1 Kiaa0066 Rab3gap	Rab3 GTPase-activating protein catalytic subunit (RAB3 GTPase-activating protein 130 kDa subunit) (Rab3-GAP p130) (Rab3-GAP)	0.171285	1.33497	4155.97	14463.9	14241.3	10975.2	14234.9	11614.3	13864.7	15399.3	17593.7	12914.9	17750.7	15504.7
P53395	Dbt	Lipoamide acyltransferase component of branched-chain alpha-keto acid dehydrogenase complex, mitochondrial (EC 2.3.1.168) (Branched-chain alpha-keto acid dehydrogenase complex component E2) (BCKAD-E2) (BCKADE2) (Dihydrolipoamide acetyltransferase component of branched-chain alpha-keto acid dehydrogenase complex) (Dihydrolipoamide branched chain transacylase) (Dihydrolipoyllysine-residue (2-methyl…	0.0295353	1.33464	73294.9	120609	113442	124539	117763	109930	131594	136774	181157	144909	139148	146716
Q06770	Serpina6 Cbg	Corticosteroid-binding globulin (CBG) (Serpin A6) (Transcortin)	0.00751957	1.33418	26441.1	21689	23247.6	21782.3	27704.2	24172.8	38128.6	28731.4	29071.8	28895.8	36426.9	32250.9
Q8K370	Acad10	Acyl-CoA dehydrogenase family member 10 (ACAD-10) (EC 1.3.99.-)	0.0796666	1.33409	5318.44	10348.9	8362.51	7842.35	8910	8156.44	11236.5	9352.18	15108.3	9058.12	9651.81	10881.4
Q9WTX5	Skp1 Skp1a	S-phase kinase-associated protein 1 (Cyclin-A/CDK2-associated protein p19) (S-phase kinase-associated protein 1A) (p19A) (p19skp1)	0.172742	1.33398	353720	1.47951e+06	1.05117e+06	1.04379e+06	1.09048e+06	1.00373e+06	1.08818e+06	1.33331e+06	1.28404e+06	1.40856e+06	1.58072e+06	1.33896e+06
P63085	Mapk1 Erk2 Mapk Prkm1	Mitogen-activated protein kinase 1 (MAP kinase 1) (MAPK 1) (EC 2.7.11.24) (ERT1) (Extracellular signal-regulated kinase 2) (ERK-2) (MAP kinase isoform p42) (p42-MAPK) (Mitogen-activated protein kinase 2) (MAP kinase 2) (MAPK 2)	0.0666925	1.33194	35840.4	56242.2	66386.4	66576.9	60095.8	57028.3	79638	63215.2	93049.4	82733.3	61156.1	75958.4
Q68ED7	Crtc1 Kiaa0616 Mect1 Torc1	CREB-regulated transcription coactivator 1 (Mucoepidermoid carcinoma translocated protein 1 homolog) (Transducer of regulated cAMP response element-binding protein 1) (TORC-1) (Transducer of CREB protein 1)	0.0301124	1.33162	7558.9	12809	12457.5	9391.36	12365.6	10916.5	12640	16206	13670.4	16226.6	13940	14536.6
Q9JHW4	Eefsec Selb	Selenocysteine-specific elongation factor (Elongation factor sec) (Eukaryotic elongation factor, selenocysteine-tRNA-specific) (mSelB)	0.167695	1.33103	12236.7	41024	42226.4	34848.4	27786.7	31624.4	34855	39975.8	53091.6	43585.9	38956.6	42093
Q00623	Apoa1	Apolipoprotein A-I (Apo-AI) (ApoA-I) (Apolipoprotein A1) [Cleaved into: Proapolipoprotein A-I (ProapoA-I); Truncated apolipoprotein A-I]	0.0815606	1.33054	5.65195e+06	4.59782e+06	4.98804e+06	3.56644e+06	4.80374e+06	4.7216e+06	7.52083e+06	5.58316e+06	4.21349e+06	6.15374e+06	7.94018e+06	6.28228e+06
Q64152	Btf3	Transcription factor BTF3 (Nascent polypeptide-associated complex subunit beta) (NAC-beta) (RNA polymerase B transcription factor 3)	0.106631	1.32671	147395	380238	330865	329837	360433	309754	424574	410253	385496	358062	476384	410954
P11352	Gpx1	Glutathione peroxidase 1 (GPx-1) (GSHPx-1) (EC 1.11.1.9) (Cellular glutathione peroxidase) (Selenium-dependent glutathione peroxidase 1)	0.000454001	1.32643	319574	313440	315763	288128	324623	312306	480159	421951	367150	393971	408032	414253
P17751	Tpi1 Tpi	Triosephosphate isomerase (TIM) (EC 5.3.1.1) (Triose-phosphate isomerase)	0.000374274	1.32565	2.31444e+06	2.46263e+06	2.43977e+06	2.66424e+06	2.56968e+06	2.49015e+06	3.70363e+06	3.15688e+06	2.97868e+06	3.12141e+06	3.54479e+06	3.30108e+06
P61027	Rab10	Ras-related protein Rab-10	0.282925	1.32543	11852.3	38646.9	44224.5	33079.3	27457.5	31052.1	28253.3	33081.4	66989.3	44876.9	32586.3	41157.4
Q71LX4	Tln2	Talin-2	0.179201	1.32265	2463.01	9460.89	9544.64	5844.96	9077.86	7278.27	8405.27	10507.3	9718.7	9590.06	9911.76	9626.62
Q8BH04	Pck2	Phosphoenolpyruvate carboxykinase [GTP], mitochondrial (PEPCK-M) (EC 4.1.1.32)	0.17776	1.3226	44893.6	51090.3	49663.8	37921.8	46480.3	46009.9	47996.3	45957.6	100492	63646.5	46170.8	60852.6
P17563	Selenbp1 Lpsb	Selenium-binding protein 1 (56 kDa selenium-binding protein) (SBP56) (SP56)	0.00028776	1.32137	1.95172e+06	1.8287e+06	2.25449e+06	2.17767e+06	2.12328e+06	2.06717e+06	2.7557e+06	2.65502e+06	2.99908e+06	2.63767e+06	2.61006e+06	2.7315e+06
P31324	Prkar2b	cAMP-dependent protein kinase type II-beta regulatory subunit	0.0208753	1.32116	253808	300738	403868	271242	375331	320997	458890	475218	377144	385523	423674	424090
Q9DAP7	Asf1b	Histone chaperone ASF1B (Anti-silencing function protein 1 homolog B) (mCIA-II)	0.0708265	1.32063	50089.1	84896.8	46418.3	58919.1	61374.9	60339.7	60180.4	83311.9	69189.1	85501.4	100248	79686.1
P42567	Eps15	Epidermal growth factor receptor substrate 15 (Protein Eps15) (Protein AF-1p)	0.178875	1.32062	93397.1	364151	340453	288659	308639	279060	327100	380522	397216	382191	355626	368531
Q9EQ80	Nif3l1	Putative GTP cyclohydrolase 1 type 2 Nif3l1 (EC 3.5.4.16) (GTP cyclohydrolase I) (NIF3-like protein 1)	0.257733	1.32013	4394.52	23015.5	19496.6	17451.1	18328.7	16537.3	17356.7	28986.2	26175.2	18710.9	17928	21831.4
Q06890	Clu Apoj Msgp-2	Clusterin (Apolipoprotein J) (Apo-J) (Clustrin) (Sulfated glycoprotein 2) (SGP-2) [Cleaved into: Clusterin beta chain; Clusterin alpha chain]	0.0685511	1.31958	1.9191e+06	1.63072e+06	2.06419e+06	2.01684e+06	1.8855e+06	1.90327e+06	3.79949e+06	2.37069e+06	2.07566e+06	2.11778e+06	2.19395e+06	2.51151e+06
Q63829	Commd3 Bup	COMM domain-containing protein 3 (Bmi-1 upstream gene protein) (Bup protein)	0.223736	1.31886	2868.97	12293.6	11374.4	9090.83	9371.11	8999.78	8905.87	13993.3	13677	12916.4	9854.92	11869.5
Q3URD3	Slmap Kiaa1601 Slap	Sarcolemmal membrane-associated protein (Sarcolemmal-associated protein)	0.00763138	1.31856	286454	264162	365758	351656	295640	312734	457594	396161	417015	443898	347122	412358
Q62383	Supt6h Kiaa0162 Supt6	Transcription elongation factor SPT6	0.021945	1.31828	56643.5	88891.5	78178.7	70035.6	80544.4	74858.7	98919.5	120333	101312	88773.8	84083.9	98684.5
P62071	Rras2	Ras-related protein R-Ras2	0.139495	1.3182	7322.13	8823.78	12909.4	14957.4	7100.57	10222.7	9590.71	11302.5	17106	14051.8	15326.4	13475.5
P61759	Vbp1 Pfdn3	Prefoldin subunit 3 (Von Hippel-Lindau-binding protein 1) (VBP-1) (VHL-binding protein 1)	0.00586845	1.31811	126720	179557	177272	179738	171658	166989	192442	220554	236351	226970	224233	220110
Q6ZQ58	Larp1 Kiaa0731 Larp	La-related protein 1 (La ribonucleoprotein domain family member 1)	0.235303	1.31785	2048.89	14076.8	13390.7	9884.36	9909.7	9862.08	12663.4	13043.5	13442.2	13052	12782.7	12996.8
Q6ZQH8	Nup188 Kiaa0169	Nucleoporin NUP188 homolog	0.185523	1.31684	6954.4	18185.2	16207.9	18924.3	16385.7	15331.5	15230	18602.4	28650.2	20690.3	17772.7	20189.1
P51885	Lum Lcn Ldc	Lumican (Keratan sulfate proteoglycan lumican) (KSPG lumican)	0.00430844	1.31644	838686	727129	868745	1.094e+06	867015	879114	1.19732e+06	1.07014e+06	1.12893e+06	1.26492e+06	1.12519e+06	1.1573e+06
Q8BFT2	Haus4 D14Ertd500e	HAUS augmin-like complex subunit 4	0.352845	1.31626	0	23726.3	14370.7	13774.7	15450.3	13464.4	8476.28	14613.1	32324.6	16970	16229.6	17722.7
Q91YE6	Ipo9 Imp9 Ranbp9	Importin-9 (Imp9) (Importin-9a) (Imp9a) (Importin-9b) (Imp9b) (Ran-binding protein 9) (RanBP9)	0.159987	1.31571	49052.2	68461.6	69527	77817	55515.6	64074.7	72002.6	66948.7	64607.8	81997.2	135963	84303.8
Q08093	Cnn2	Calponin-2 (Calponin H2, smooth muscle) (Neutral calponin)	0.00193828	1.31561	67991.3	94378.6	86634.1	92420	90647.9	86414.4	115148	109059	110106	118861	115262	113687
Q8K3K8	Optn	Optineurin	0.32458	1.31554	282.242	15984.2	12025.6	10151.3	13293.5	10347.4	13642.7	17422.2	15825.7	9999.03	11172.2	13612.4
Q8CHD8	Rab11fip3 Kiaa0665	Rab11 family-interacting protein 3 (FIP3-Rab11) (Rab11-FIP3)	0.0614113	1.315	9043.58	8655.98	9389.12	8787.26	12687.5	9712.69	16564.8	12400.9	9171.9	11556	14167.3	12772.2
P02469	Lamb1 Lamb-1 Lamb1-1	Laminin subunit beta-1 (Laminin B1 chain) (Laminin-1 subunit beta) (Laminin-10 subunit beta) (Laminin-12 subunit beta) (Laminin-2 subunit beta) (Laminin-6 subunit beta) (Laminin-8 subunit beta)	0.00188716	1.31302	146011	133359	154591	119631	129740	136667	175350	156771	186638	178724	199748	179446
P10605	Ctsb	Cathepsin B (EC 3.4.22.1) (Cathepsin B1) [Cleaved into: Cathepsin B light chain; Cathepsin B heavy chain]	0.000123475	1.31301	345564	381041	384031	382531	435812	385796	482696	512862	523718	516989	496508	506555
Q8C052	Map1s Bpy2ip1 Map8 Mtap1s	Microtubule-associated protein 1S (MAP-1S) (BPY2-interacting protein 1) (Microtubule-associated protein 8) [Cleaved into: MAP1S heavy chain; MAP1S light chain]	0.00811513	1.31214	14224.1	16720.1	16431.8	14277.8	13983.5	15127.4	22449.3	16619.8	23404.8	18111.6	18661	19849.3
Q61735	Cd47	Leukocyte surface antigen CD47 (Integrin-associated protein) (IAP) (CD antigen CD47)	0.302481	1.31146	1021.89	8638.79	14394.6	9105.61	10187.1	8669.59	8830.11	11144.9	15063.2	13055.8	8754.94	11369.8
P97931	Ung Ung1	Uracil-DNA glycosylase (UDG) (EC 3.2.2.27)	0.0439755	1.31102	6666.53	7671.5	8688.09	10356.7	9828.57	8642.28	10443.2	10625.4	9451.47	11029.8	15101.1	11330.2
Q921M3	Sf3b3 Kiaa0017	Splicing factor 3B subunit 3 (Pre-mRNA-splicing factor SF3b 130 kDa subunit) (SF3b130) (Spliceosome-associated protein 130) (SAP 130)	0.00102266	1.31062	1.11498e+06	1.24774e+06	1.03695e+06	1.1625e+06	1.17199e+06	1.14683e+06	1.4047e+06	1.50906e+06	1.32737e+06	1.56169e+06	1.71249e+06	1.50306e+06
P68510	Ywhah	14-3-3 protein eta	0.00212472	1.31034	1.95855e+06	1.78103e+06	1.59828e+06	1.47643e+06	1.73717e+06	1.71029e+06	2.45004e+06	2.0432e+06	2.04445e+06	2.31929e+06	2.34838e+06	2.24107e+06
Q9CQK7	Rwdd1 Dfrp2	RWD domain-containing protein 1 (DRG family-regulatory protein 2) (IH1)	0.050859	1.31017	15113.2	29494.5	23354.4	24368.6	23304.1	23126.9	26750.9	31676.9	35619.2	31540.2	25914.1	30300.2
Q7TMK9	Syncrip Hnrpq Nsap1 Nsap1l	Heterogeneous nuclear ribonucleoprotein Q (hnRNP Q) (Glycine- and tyrosine-rich RNA-binding protein) (GRY-RBP) (NS1-associated protein 1) (Synaptotagmin-binding, cytoplasmic RNA-interacting protein) (pp68)	0.00646662	1.30912	772015	645547	689930	601511	595906	660982	929086	863746	749716	774429	1.00956e+06	865307
Q8CIE6	Copa	Coatomer subunit alpha (Alpha-coat protein) (Alpha-COP) [Cleaved into: Xenin (Xenopsin-related peptide); Proxenin]	0.0773221	1.30842	86158	131437	117331	187465	139675	132413	181624	145213	177526	211622	150277	173252
Q99LG2	Tnpo2	Transportin-2 (Karyopherin beta-2b)	0.115858	1.30663	81483.7	233172	158161	186202	200971	171998	224416	231021	238165	215077	215009	224738
O54833	Csnk2a2	Casein kinase II subunit alpha' (CK II alpha') (EC 2.7.11.1)	0.248135	1.30545	1912	9266.65	8466.04	7225.52	6680.48	6710.14	6544.18	8330.95	10769.1	10273	7881.52	8759.75
Q8C166	Cpne1	Copine-1 (Copine I)	0.0551962	1.30389	119113	137943	128746	120771	121481	125611	112261	162027	208979	186076	149571	163783
Q9JKP5	Mbnl1 Exp Mbnl	Muscleblind-like protein 1 (Triplet-expansion RNA-binding protein)	0.0555919	1.30361	32979.8	31287	32930.9	18380.8	30293.3	29174.4	37512.3	34470.3	38016.3	33540.3	46621.2	38032.1
O35143	Atpif1 Atpi If1	ATPase inhibitor, mitochondrial (Inhibitor of F(1)F(o)-ATPase) (IF(1)) (IF1)	0.0443919	1.30325	96074.3	80076.5	94970.1	80295.5	105291	91341.5	135988	104390	96223.3	103517	155085	119041
Q9CQ65	Mtap	S-methyl-5'-thioadenosine phosphorylase (EC 2.4.2.28) (5'-methylthioadenosine phosphorylase) (MTA phosphorylase) (MTAP) (MTAPase)	0.0165894	1.30264	85841.4	104997	131044	100703	100349	104587	131515	132827	165652	134575	116629	136239
Q9Z1Q9	Vars Bat6 G7a Vars2	Valine--tRNA ligase (EC 6.1.1.9) (Protein G7a) (Valyl-tRNA synthetase) (ValRS)	0.00762749	1.30254	336234	296613	308635	393849	327601	332586	367705	404192	441179	436449	516513	433208
P32507	Pvrl2 Mph Pvr Pvs	Poliovirus receptor-related protein 2 (Herpes virus entry mediator B) (Herpesvirus entry mediator B) (HveB) (Murine herpes virus entry protein B) (mHveB) (Nectin-2) (Poliovirus receptor homolog) (CD antigen CD112)	6.48494e-05	1.30103	105041	112409	121836	118258	114883	114485	143772	153723	155882	137657	153708	148948
P42669	Pura	Transcriptional activator protein Pur-alpha (Purine-rich single-stranded DNA-binding protein alpha)	0.0863906	1.30097	93553.8	99082.2	142150	98389.6	81424	102920	161780	123614	100595	116632	166859	133896
Q8VDD5	Myh9	Myosin-9 (Cellular myosin heavy chain, type A) (Myosin heavy chain 9) (Myosin heavy chain, non-muscle IIa) (Non-muscle myosin heavy chain A) (NMMHC-A) (Non-muscle myosin heavy chain IIa) (NMMHC II-a) (NMMHC-IIA)	0.0103821	1.30067	633253	707307	929877	903378	757012	786165	1.01654e+06	911698	1.01385e+06	1.0259e+06	1.14471e+06	1.02254e+06
Q505F5	Lrrc47 Kiaa1185	Leucine-rich repeat-containing protein 47	0.101544	1.30053	71136.3	36953.7	40541.2	35969.8	35467.2	44013.6	59233	53780	47935.9	49459.4	75796.5	57240.9
Q9JJU8	Sh3bgrl	SH3 domain-binding glutamic acid-rich-like protein	0.000879054	1.30052	196797	210852	228608	201885	217530	211135	256403	264618	290238	248040	313628	274585
Q9WVE8	Pacsin2	Protein kinase C and casein kinase substrate in neurons protein 2 (Syndapin-2) (Syndapin-II)	0.00236947	1.30032	163107	158195	147252	166185	175073	161962	174476	209824	206764	225334	236612	210602
P60766	Cdc42	Cell division control protein 42 homolog (G25K GTP-binding protein)	0.0975393	1.29992	109197	128282	194906	203533	127330	152650	178962	169112	235701	241620	166766	198433
P62918	Rpl8	60S ribosomal protein L8	0.182656	1.29912	133712	383668	338231	426997	467203	349962	393776	463452	486031	523181	406774	454643
P06728	Apoa4	Apolipoprotein A-IV (Apo-AIV) (ApoA-IV) (Apolipoprotein A4)	0.340781	1.29908	3.53765e+06	3.60823e+06	2.7403e+06	1.58358e+06	3.12118e+06	2.91819e+06	4.12867e+06	2.76903e+06	2.00161e+06	4.57196e+06	5.48346e+06	3.79095e+06
O55102	Bloc1s1 Gcn5l1	Biogenesis of lysosome-related organelles complex 1 subunit 1 (BLOC-1 subunit 1) (GCN5-like protein 1)	0.361871	1.29753	57.3252	8230.68	7823.73	6163.39	6798.92	5814.81	6435.91	10105.6	11169	4476.86	5537.01	7544.88
Q9ER69	Wtap	Pre-mRNA-splicing regulator WTAP (Female-lethal(2)D homolog) (WT1-associated protein) (Wilms tumor 1-associating protein)	0.0208793	1.29706	14565.4	21884.9	19881.3	17698.7	20860.6	18978.2	19586.6	25344.9	25581	25701.5	26865.4	24615.9
Q920E5	Fdps	Farnesyl pyrophosphate synthase (FPP synthase) (FPS) (EC 2.5.1.10) ((2E,6E)-farnesyl diphosphate synthase) (Cholesterol-regulated 39 kDa protein) (CR 39) (Dimethylallyltranstransferase) (EC 2.5.1.1) (Farnesyl diphosphate synthase) (Geranyltranstransferase)	0.0433101	1.29696	30591.3	39799.5	53771.9	54033.1	49705	45580.2	58460.3	68796	55796.1	57532.9	54992.5	59115.6
O35218	Cpsf2 Cpsf100 Mcpsf	Cleavage and polyadenylation specificity factor subunit 2 (Cleavage and polyadenylation specificity factor 100 kDa subunit) (CPSF 100 kDa subunit)	0.070595	1.29621	116661	204362	188500	204258	230861	188929	206788	214922	281732	255965	265047	244891
P35922	Fmr1 Fmr-1	Fragile X mental retardation protein 1 homolog (FMRP) (Protein FMR-1) (mFmr1p)	0.0971996	1.29596	12724.7	31962	25333.9	18983.6	24194.7	22639.8	26761.8	27123.8	30632.5	29378.4	32804.9	29340.3
Q07813	Bax	Apoptosis regulator BAX	0.0332049	1.29455	37070.4	55931.8	53699.3	65861.4	48188.5	52150.3	60219.6	61698	66238.2	74243.8	75155.7	67511.1
Q61879	Myh10	Myosin-10 (Cellular myosin heavy chain, type B) (Myosin heavy chain 10) (Myosin heavy chain, non-muscle IIb) (Non-muscle myosin heavy chain B) (NMMHC-B) (Non-muscle myosin heavy chain IIb) (NMMHC II-b) (NMMHC-IIB)	0.152335	1.29419	34677.8	30944.3	46604.8	61585.3	43656.9	43493.8	44598.3	41225.1	59398.1	77785.4	58439.4	56289.3
P26039	Tln1 Tln	Talin-1	0.0063561	1.29415	2.20077e+06	1.93446e+06	2.03869e+06	1.78189e+06	1.93244e+06	1.97765e+06	3.0095e+06	2.48813e+06	2.3307e+06	2.16797e+06	2.80061e+06	2.55938e+06
Q3UPH1	Prrc1	Protein PRRC1 (Proline-rich and coiled-coil-containing protein 1)	0.309711	1.29404	15666.9	103094	100541	67511.7	76003.9	72563.6	63629.8	96258.3	136278	94471.6	78862.1	93900
Q6PHZ2	Camk2d Kiaa4163	Calcium/calmodulin-dependent protein kinase type II subunit delta (CaM kinase II subunit delta) (CaMK-II subunit delta) (EC 2.7.11.17)	0.208926	1.29178	11416.8	33877.4	36623.8	24417.4	34962.2	28259.5	31767.9	35978.7	49481.9	34638.5	30659	36505.2
P15116	Cdh2	Cadherin-2 (Neural cadherin) (N-cadherin) (CD antigen CD325)	0.142076	1.29124	32735.4	51304.2	87244.6	50645.6	50165	54419	62614.6	56287.2	89077.6	80759.7	62600.1	70267.9
Q91V76		Ester hydrolase C11orf54 homolog (EC 3.1.-.-)	3.74067e-05	1.29104	402243	416844	466187	424827	436577	429335	545974	553110	588501	523021	560833	554288
Q91YP2	Nln	Neurolysin, mitochondrial (EC 3.4.24.16) (Microsomal endopeptidase) (MEP) (Mitochondrial oligopeptidase M) (Neurotensin endopeptidase)	0.298741	1.29095	6569.67	29945	31176.3	22175.6	26807.7	23334.9	19500.1	31783.5	35108.4	39466.2	24762.2	30124.1
Q9CWG8	Ndufaf7	NADH dehydrogenase [ubiquinone] complex I, assembly factor 7 (Protein midA homolog, mitochondrial)	0.306353	1.2905	2748.14	5640.5	7293.57	6964.1	8523.58	6233.98	6125.23	10232.4	11775.2	6829.86	5262.15	8044.97
P16254	Srp14	Signal recognition particle 14 kDa protein (SRP14) [Cleaved into: Signal recognition particle 14 kDa protein, N-terminally processed]	0.0481917	1.29025	43620.5	64346.5	50331.9	47661	60979.4	53387.8	64858.1	68232.3	81398.3	51820.9	78109.4	68883.8
P97311	Mcm6 Mcmd6 Mis5	DNA replication licensing factor MCM6 (EC 3.6.4.12) (Mis5 homolog)	0.000972149	1.28971	730985	817195	741937	809545	751717	770276	866084	964501	968141	1.03959e+06	1.12885e+06	993433
Q8VC88	Gca	Grancalcin	0.00782284	1.28964	363326	295604	286821	250461	329731	305189	438645	410977	350066	381860	386368	393583
Q60668	Hnrnpd Auf1 Hnrpd	Heterogeneous nuclear ribonucleoprotein D0 (hnRNP D0) (AU-rich element RNA-binding protein 1)	0.0515864	1.2889	2.30899e+06	1.97378e+06	1.8727e+06	2.03237e+06	1.94674e+06	2.02691e+06	3.14592e+06	2.41262e+06	1.9976e+06	2.22065e+06	3.28563e+06	2.61249e+06
Q91WD5	Ndufs2	NADH dehydrogenase [ubiquinone] iron-sulfur protein 2, mitochondrial (EC 1.6.5.3) (EC 1.6.99.3) (Complex I-49kD) (CI-49kD) (NADH-ubiquinone oxidoreductase 49 kDa subunit)	0.338979	1.28846	747.016	11854.3	11586.4	5571.06	7202.51	7392.26	6159.03	7789.26	15239.8	10126.5	8308.67	9524.65
Q99KH8	Stk24 Mst3 Stk3	Serine/threonine-protein kinase 24 (EC 2.7.11.1) (Mammalian STE20-like protein kinase 3) (MST-3) (STE20-like kinase MST3) [Cleaved into: Serine/threonine-protein kinase 24 35 kDa subunit (Mammalian STE20-like protein kinase 3 N-terminal) (MST3/N); Serine/threonine-protein kinase 24 12 kDa subunit (Mammalian STE20-like protein kinase 3 C-terminal) (MST3/C)]	0.0390625	1.28836	99819.9	72902.4	69722	72728.2	96822.5	82399	120987	122406	84762.2	97047.8	105596	106160
Q8BPB5	Efemp1 Fbln3	EGF-containing fibulin-like extracellular matrix protein 1 (Fibulin-3) (FIBL-3)	0.0232086	1.28606	91678.4	84114	91813.1	122129	84677.1	94882.3	147855	120245	110462	104678	126880	122024
P49312	Hnrnpa1 Fli-2 Hnrpa1 Tis	Heterogeneous nuclear ribonucleoprotein A1 (hnRNP A1) (HDP-1) (Helix-destabilizing protein) (Single-strand-binding protein) (Topoisomerase-inhibitor suppressed) (hnRNP core protein A1) [Cleaved into: Heterogeneous nuclear ribonucleoprotein A1, N-terminally processed]	0.00387935	1.28433	2.79528e+06	2.63649e+06	2.39482e+06	2.12242e+06	2.70395e+06	2.53059e+06	3.37281e+06	3.02146e+06	3.04103e+06	3.12101e+06	3.69428e+06	3.25012e+06
Q62523	Zyx	Zyxin	0.0181259	1.28427	702292	599002	733139	749377	708181	698398	990332	917115	697553	829910	1.04974e+06	896930
Q9Z0H3	Smarcb1 Baf47 Ini1 Snf5l1	SWI/SNF-related matrix-associated actin-dependent regulator of chromatin subfamily B member 1 (BRG1-associated factor 47) (BAF47) (Integrase interactor 1 protein) (SNF5 homolog) (mSNF5)	0.0252318	1.28419	31608.8	39795	47855.7	37105.7	36756.4	38624.3	50325.6	48441.9	61509.8	43728.9	43999.3	49601.1
Q6PB44	Ptpn23 Kiaa1471	Tyrosine-protein phosphatase non-receptor type 23 (EC 3.1.3.48)	0.331176	1.2841	1088.56	16652.8	11022.2	7774.77	9274.8	9162.63	8827.66	10032.2	19003.1	10841.2	10124.6	11765.8
Q6IR34	Gpsm1 Ags3 C10a	G-protein-signaling modulator 1 (Activator of G-protein signaling 3)	0.101529	1.28385	25323	26347.2	35536.4	25051.3	25793.3	27610.2	37542.6	37412.4	47840.9	28321.2	26120	35447.4
P70399	Tp53bp1 Trp53bp1	Tumor suppressor p53-binding protein 1 (53BP1) (p53-binding protein 1) (p53BP1)	0.0129521	1.28362	39370.7	43937.8	44760.7	42520.6	39802.3	42078.4	60419.4	48705.8	48301.8	46306.8	66329.2	54012.6
O54879	Hmgb3 Hmg2a Hmg4	High mobility group protein B3 (High mobility group protein 2a) (HMG-2a) (High mobility group protein 4) (HMG-4)	0.00289296	1.28331	1.52921e+06	1.51172e+06	1.407e+06	1.2151e+06	1.4373e+06	1.42006e+06	1.96809e+06	1.71754e+06	1.78595e+06	1.61441e+06	2.02592e+06	1.82238e+06
P12815	Pdcd6 Alg2	Programmed cell death protein 6 (ALG-257) (PMP41) (Probable calcium-binding protein ALG-2)	0.0215038	1.28329	284574	427890	444866	445149	385142	397524	453979	491986	518982	557394	528350	510138
Q6NZB0	Dnajc8	DnaJ homolog subfamily C member 8	0.0410902	1.28294	87130.5	114229	133741	110585	97385.8	108614	161219	125129	124507	118671	167199	139345
P20152	Vim	Vimentin	0.000535571	1.28283	4.65092e+07	3.87533e+07	4.61993e+07	4.10541e+07	4.1253e+07	4.27538e+07	5.90786e+07	5.10754e+07	5.437e+07	5.23402e+07	5.73645e+07	5.48457e+07
Q6GSS7	Hist2h2aa1; Hist2h2aa2	Histone H2A type 2-A (H2a-614) (H2a-615) (Histone H2A.2)	0.0243377	1.28274	265514	282950	275753	235141	315330	274938	363741	324532	421278	380080	273736	352674
P70699	Gaa	Lysosomal alpha-glucosidase (EC 3.2.1.20) (Acid maltase)	0.033815	1.28181	180978	255892	217779	225851	227173	221534	227182	262289	352278	314042	264031	283965
F6ZDS4	Tpr	Nucleoprotein TPR (NPC-associated intranuclear protein) (Translocated promoter region and nuclear basket protein)	0.00160626	1.28145	780313	1.01831e+06	935042	930514	944714	921779	1.08341e+06	1.21737e+06	1.1411e+06	1.16513e+06	1.29904e+06	1.18121e+06
P02802	Mt1	Metallothionein-1 (MT-1) (Metallothionein-I) (MT-I)	0.159259	1.28143	33444.5	31140.8	32731.7	44910.9	43049.2	37055.4	59086	52650.4	28376.4	46199.9	51107.1	47484
Q99N96	Mrpl1	39S ribosomal protein L1, mitochondrial (L1mt) (MRP-L1)	0.0851105	1.2813	11543.9	10205.8	15662.4	10601.7	9759.9	11554.7	16413.5	11873	19455.4	13987.5	12296.2	14805.1
Q8K1Z0	Coq9	Ubiquinone biosynthesis protein COQ9, mitochondrial	0.116261	1.28127	6996.75	15955.6	14702.2	10503.7	16029.6	12837.6	17047.7	18164	17245.9	14704.7	15079.9	16448.4
Q9D0B6	Pbdc1	Protein PBDC1 (Polysaccharide biosynthesis domain-containing protein 1)	0.0225083	1.28076	107813	166184	121671	125940	134237	131169	150224	172886	149506	166904	200462	167996
Q9WVH9	Fbln5 Dance	Fibulin-5 (FIBL-5) (Developmental arteries and neural crest EGF-like protein) (Dance)	0.000556289	1.28061	1.54441e+06	1.39818e+06	1.66545e+06	1.48064e+06	1.37334e+06	1.4924e+06	2.00095e+06	1.8305e+06	2.02423e+06	1.74586e+06	1.95436e+06	1.91118e+06
P22599	Serpina1b Aat2 Dom2 Spi1-2	Alpha-1-antitrypsin 1-2 (AAT) (Alpha-1 protease inhibitor 2) (Alpha-1-antiproteinase) (Serine protease inhibitor 1-2) (Serine protease inhibitor A1b) (Serpin A1b)	0.0719862	1.28039	438157	375746	506020	616435	531658	493603	823504	495400	653855	569425	617847	632006
Q3UMC0	Spata5 Spaf	Spermatogenesis-associated protein 5 (Spermatogenesis-associated factor protein)	0.0326877	1.28004	257101	285823	249646	224397	236684	250730	238266	346656	365330	290798	363669	320944
Q99020	Hnrnpab Cbf-a Cgbfa Hnrpab	Heterogeneous nuclear ribonucleoprotein A/B (hnRNP A/B) (CArG-binding factor-A) (CBF-A)	0.0127752	1.27819	2.17301e+06	1.80572e+06	1.77402e+06	1.73789e+06	1.94917e+06	1.88796e+06	2.53833e+06	2.45861e+06	1.9617e+06	2.24141e+06	2.86584e+06	2.41318e+06
P59242	Cgn Kiaa1319	Cingulin	0.0535338	1.2773	389062	254599	330016	298342	346252	323654	505652	347860	347266	386702	479542	413404
P49718	Mcm5 Cdc46 Mcmd5	DNA replication licensing factor MCM5 (EC 3.6.4.12) (CDC46 homolog) (P1-CDC46)	0.0753363	1.27671	57754.5	68859.8	54717.3	39243.4	43638.5	52842.7	58047	59525	86320.8	70561.3	62869.6	67464.8
P81117	Nucb2 Nefa	Nucleobindin-2 (DNA-binding protein NEFA) (Prepronesfatin) [Cleaved into: Nesfatin-1]	0.203397	1.2761	11673.1	23458.7	34734.2	44695.2	34833.6	29879	34656.2	41425.3	37147.1	43944.9	33469	38128.5
P32261	Serpinc1 At3	Antithrombin-III (ATIII) (Serpin C1)	0.118108	1.27475	134683	80474.9	148006	102656	131130	119390	197355	161196	139046	113885	149482	152193
P18242	Ctsd	Cathepsin D (EC 3.4.23.5)	0.00153085	1.27399	2.03297e+06	2.36e+06	2.2316e+06	2.14347e+06	2.22158e+06	2.19792e+06	2.50996e+06	2.77854e+06	3.28607e+06	2.72779e+06	2.6983e+06	2.80013e+06
P48678	Lmna Lmn1	Prelamin-A/C [Cleaved into: Lamin-A/C]	0.0892124	1.27297	1.30613e+06	986993	1.24205e+06	1.09232e+06	919222	1.10934e+06	1.77947e+06	1.16321e+06	1.19204e+06	1.17974e+06	1.74632e+06	1.41216e+06
P20065	Tmsb4x Ptmb4 Tmsb4	Thymosin beta-4 (T beta 4) [Cleaved into: Hematopoietic system regulatory peptide (Seraspenide)]	0.0214226	1.27284	825358	719943	867852	911733	957254	856428	1.20099e+06	1.11286e+06	835190	1.09511e+06	1.20632e+06	1.09009e+06
Q8BGC0	Htatsf1	HIV Tat-specific factor 1 homolog	0.00372358	1.27221	289189	299637	286018	300956	349746	305109	432682	335171	360016	398922	414025	388163
Q9CZB6	Med7 Crsp9	Mediator of RNA polymerase II transcription subunit 7 (Cofactor required for Sp1 transcriptional activation subunit 9) (CRSP complex subunit 9) (Mediator complex subunit 7)	0.089581	1.27207	9105.41	12276.6	10228.7	15859.6	14047.4	12303.5	12626.1	14909.7	13857	17031	19831.1	15651
Q810V0	Mphosph10	U3 small nucleolar ribonucleoprotein protein MPP10 (M phase phosphoprotein 10)	0.115912	1.27055	298172	226534	345859	311211	305740	297503	506878	290322	294754	372880	425124	377992
Q921M7	Fam49b	Protein FAM49B	0.0103343	1.27022	256794	315130	342458	394657	338168	329442	392108	423922	417749	453571	404961	418462
Q63844	Mapk3 Erk1 Prkm3	Mitogen-activated protein kinase 3 (MAP kinase 3) (MAPK 3) (EC 2.7.11.24) (ERT2) (Extracellular signal-regulated kinase 1) (ERK-1) (Insulin-stimulated MAP2 kinase) (MAP kinase isoform p44) (p44-MAPK) (MNK1) (Microtubule-associated protein 2 kinase) (p44-ERK1)	0.0714678	1.26962	90511.9	140384	156525	155121	150064	138521	181792	142577	194155	199268	161551	175869
P16045	Lgals1 Gbp	Galectin-1 (Gal-1) (14 kDa lectin) (Beta-galactoside-binding lectin L-14-I) (Galaptin) (Lactose-binding lectin 1) (Lectin galactoside-binding soluble 1) (S-Lac lectin 1)	0.00345093	1.26899	2.36944e+06	2.14356e+06	2.12415e+06	2.35581e+06	2.44055e+06	2.2867e+06	2.86191e+06	2.99812e+06	2.41436e+06	2.96313e+06	3.27154e+06	2.90181e+06
P24788	Cdk11b Cdc2l1 Cdk11	Cyclin-dependent kinase 11B (Cell division cycle 2-like protein kinase 1) (Cell division protein kinase 11) (Cyclin-dependent kinase 11) (EC 2.7.11.22) (Galactosyltransferase-associated protein kinase p58/GTA) (PITSLRE serine/threonine-protein kinase CDC2L1)	0.0307951	1.26888	23249.1	31455.7	30884.2	30175.7	35183.8	30189.7	37858.8	30906.5	43808	36843.1	42119.9	38307.3
Q6NXI6	Rprd2 Kiaa0460	Regulation of nuclear pre-mRNA domain-containing protein 2	0.029913	1.26867	25507.6	37196	22736.7	29439.7	29252.6	28826.5	31933.2	35333.6	42056.5	37801.6	35732.3	36571.4
P37040	Por	NADPH--cytochrome P450 reductase (CPR) (P450R) (EC 1.6.2.4)	0.201406	1.26799	32177.7	46241.2	54284.9	53229.9	49624.4	47111.6	51915.8	63478.9	82872.9	62280.4	38138.1	59737.2
P14824	Anxa6 Anx6	Annexin A6 (67 kDa calelectrin) (Annexin VI) (Annexin-6) (Calphobindin-II) (CPB-II) (Chromobindin-20) (Lipocortin VI) (Protein III) (p68) (p70)	0.126795	1.26799	608136	623882	791110	829122	765462	723542	674122	812008	1.22818e+06	1.09708e+06	775816	917442
P09813	Apoa2	Apolipoprotein A-II (Apo-AII) (ApoA-II) (Apolipoprotein A2) [Cleaved into: Proapolipoprotein A-II (ProapoA-II)]	0.133893	1.2679	91057.6	56245.1	112939	77437.7	92494.2	86034.7	110056	85830.1	94159.2	108862	146508	109083
Q62348	Tsn	Translin (EC 3.1.-.-) (Component 3 of promoter of RISC) (C3PO) (Testis/brain RNA-binding protein) (TB-RBP)	0.108823	1.2679	215251	395752	363197	420543	404963	359941	401823	417129	542778	523688	396420	456368
O70400	Pdlim1 Clim1	PDZ and LIM domain protein 1 (C-terminal LIM domain protein 1) (Elfin) (LIM domain protein CLP-36)	0.068756	1.26756	53080.8	96772.4	95751.4	75516.2	92277.5	82679.7	87578.5	109538	106403	111009	109480	104802
P14873	Map1b Mtap1b Mtap5	Microtubule-associated protein 1B (MAP-1B) (MAP1(X)) (MAP1.2) [Cleaved into: MAP1B heavy chain; MAP1 light chain LC1]	0.0653188	1.26734	131163	160460	179114	147955	137775	151294	229066	189391	145973	163505	230766	191740
Q01339	Apoh B2gp1	Beta-2-glycoprotein 1 (APC inhibitor) (Activated protein C-binding protein) (Apolipoprotein H) (Apo-H) (Beta-2-glycoprotein I) (B2GPI) (Beta(2)GPI)	0.189859	1.26682	243866	132363	208517	157145	187055	185789	329376	214178	157161	223043	253048	235361
P70288	Hdac2 Yy1bp	Histone deacetylase 2 (HD2) (EC 3.5.1.98) (YY1 transcription factor-binding protein)	0.0210102	1.26662	165823	243501	197841	170109	193868	194229	222552	236629	293340	228476	249074	246014
Q9JLI8	Sart3 Kiaa0156	Squamous cell carcinoma antigen recognized by T-cells 3 (SART-3) (mSART-3) (Tumor-rejection antigen SART3)	0.0100284	1.26528	56784.8	78317	74195.9	64171.2	76017.8	69897.3	86246.8	89277.7	92791.3	77388	96496.2	88440
P12970	Rpl7a Surf-3 Surf3	60S ribosomal protein L7a (Surfeit locus protein 3)	0.254283	1.26521	65556.2	261824	205134	303130	371329	241395	267409	324034	316926	325742	292962	305415
P26043	Rdx	Radixin (ESP10)	0.0125181	1.26317	251030	280504	303734	236561	245087	263383	393793	321427	306963	287211	354099	332698
Q920A5	Scpep1 Risc	Retinoid-inducible serine carboxypeptidase (EC 3.4.16.-) (Serine carboxypeptidase 1)	0.00379173	1.26305	46100.1	47595.8	56546.4	50553.7	56434.8	51446.2	63679.9	64298.2	56962	67252.3	72702.6	64979
P28352	Apex1 Ape Apex Ref1	DNA-(apurinic or apyrimidinic site) lyase (EC 3.1.-.-) (EC 4.2.99.18) (APEX nuclease) (APEN) (Apurinic-apyrimidinic endonuclease 1) (AP endonuclease 1) (REF-1) (Redox factor-1) [Cleaved into: DNA-(apurinic or apyrimidinic site) lyase, mitochondrial]	0.0342145	1.26248	112365	142560	173831	151445	112115	138463	163706	157610	198373	168736	185610	174807
P43247	Msh2	DNA mismatch repair protein Msh2 (MutS protein homolog 2)	0.0435758	1.26243	219218	348464	313286	322433	309456	302571	304791	376485	428757	408976	390859	381974
Q9CQ71	Rpa3	Replication protein A 14 kDa subunit (RP-A p14) (Replication factor A protein 3) (RF-A protein 3)	0.0478096	1.26213	161627	199378	177307	224738	238068	200224	190827	278625	254696	275318	264078	252709
P62309	Snrpg	Small nuclear ribonucleoprotein G (snRNP-G) (Sm protein G) (Sm-G) (SmG)	0.142273	1.26192	120797	302662	271489	253087	238105	237228	262572	298196	342806	311333	281903	299362
Q61292	Lamb2 Lams	Laminin subunit beta-2 (Laminin-11 subunit beta) (Laminin-14 subunit beta) (Laminin-15 subunit beta) (Laminin-3 subunit beta) (Laminin-4 subunit beta) (Laminin-7 subunit beta) (Laminin-9 subunit beta) (S-laminin subunit beta) (S-LAM beta)	0.000576868	1.26135	153357	141238	165645	156090	147786	152823	188159	172665	197590	194837	210567	192764
Q9R0B6	Lamc3	Laminin subunit gamma-3 (Laminin-12 subunit gamma) (Laminin-14 subunit gamma) (Laminin-15 subunit gamma)	0.00756631	1.26132	49063.4	42576.1	44901.9	38265.3	36895.2	42340.4	56565.2	50986.6	51448.1	47848.7	60174.6	53404.6
Q9CWL8	Ctnnbl1	Beta-catenin-like protein 1 (Nuclear-associated protein) (NAP)	0.0271273	1.26076	46804.8	51632.4	35897.7	53465.6	45134.5	46587	53324.4	57090	53968.6	58104.5	71186.9	58734.9
Q9D967	Mdp1	Magnesium-dependent phosphatase 1 (MDP-1) (EC 3.1.3.-) (EC 3.1.3.48)	0.0701073	1.25989	98108.5	171785	144784	165826	167247	149550	155455	185594	209365	206648	185020	188416
O70433	Fhl2	Four and a half LIM domains protein 2 (FHL-2) (Skeletal muscle LIM-protein 3) (SLIM-3)	0.00950659	1.25869	282081	241990	223481	265368	258847	254353	351535	297170	267057	331196	353798	320151
Q9CQ60	Pgls	6-phosphogluconolactonase (6PGL) (EC 3.1.1.31)	0.00114152	1.25747	842684	1.0357e+06	1.06765e+06	1.01533e+06	1.07191e+06	1.00665e+06	1.22899e+06	1.23915e+06	1.3121e+06	1.23571e+06	1.31326e+06	1.26584e+06
Q8VEH3	Arl8a Arl10b Gie2	ADP-ribosylation factor-like protein 8A (ADP-ribosylation factor-like protein 10B) (Novel small G protein indispensable for equal chromosome segregation 2)	0.150763	1.25668	10486.9	21439.2	19052.2	20870	14849.9	17339.6	20752	21781.1	24707.9	25545.7	16165.1	21790.4
Q8CCF0	Prpf31 Prp31	U4/U6 small nuclear ribonucleoprotein Prp31 (Pre-mRNA-processing factor 31) (U4/U6 snRNP 61 kDa protein) (Protein 61K)	0.0433176	1.256	38460.3	67454.5	55921	54417.2	56029.6	54456.5	61402.8	68524.8	72192.3	63155.7	76712.1	68397.5
P97470	Ppp4c Ppp4 Ppx	Serine/threonine-protein phosphatase 4 catalytic subunit (PP4C) (Pp4) (EC 3.1.3.16) (Protein phosphatase X) (PP-X)	0.0192506	1.25509	156598	245189	203458	195397	177988	195726	226155	249776	230236	268995	253112	245655
Q62189	Snrpa Rnu1a-1	U1 small nuclear ribonucleoprotein A (U1 snRNP A) (U1-A) (U1A)	0.0425295	1.25506	446862	443617	308714	445049	362157	401280	568268	562247	407973	488110	491560	503632
Q3THE2	Myl12b Mrlc2 Mylc2b	Myosin regulatory light chain 12B (Myosin regulatory light chain 2-B, smooth muscle isoform) (Myosin regulatory light chain 20 kDa) (MLC20) (Myosin regulatory light chain MRLC2)	0.0446945	1.25367	257784	172564	188052	193719	182499	198923	256273	234655	230315	213437	312243	249385
Q6ZWM4	Lsm8	U6 snRNA-associated Sm-like protein LSm8	0.0821663	1.25347	201340	378308	350752	327684	349080	321433	339758	394203	402377	426975	451216	402906
Q3UDE2	Ttll12	Tubulin--tyrosine ligase-like protein 12	0.0333098	1.25306	474723	706451	661682	576151	628751	609552	624308	770547	870418	735352	818399	763805
Q8BGB7	Enoph1 Masa	Enolase-phosphatase E1 (EC 3.1.3.77) (2,3-diketo-5-methylthio-1-phosphopentane phosphatase) (MASA homolog)	0.0959795	1.25294	106178	214474	198731	185871	203180	181687	220413	247267	246834	208780	214914	227642
Q9CYA6	Zcchc8	Zinc finger CCHC domain-containing protein 8 (TRAMP-like complex RNA-binding factor ZCCHC8)	0.0674116	1.25152	24782.5	39371.9	33575.4	41845.4	35826.6	35080.3	34593.1	48077.1	43040.9	45290	48518.5	43903.9
Q6P1F6	Ppp2r2a	Serine/threonine-protein phosphatase 2A 55 kDa regulatory subunit B alpha isoform (PP2A subunit B isoform B55-alpha) (PP2A subunit B isoform PR55-alpha) (PP2A subunit B isoform R2-alpha) (PP2A subunit B isoform alpha)	0.0115001	1.25141	227047	209567	230480	217412	221841	221269	246119	287171	334709	284314	232177	276898
P10493	Nid1 Ent	Nidogen-1 (NID-1) (Entactin)	0.00118909	1.25135	417949	414849	424777	382588	391674	406367	459843	512158	530033	572457	468052	508509
Q80X19	Col14a1	Collagen alpha-1(XIV) chain	0.0219257	1.25128	251844	262428	278609	334036	252804	275944	291211	347358	370652	404459	312738	345284
O35343	Kpna4 Qip1	Importin subunit alpha-3 (Importin alpha Q1) (Qip1) (Karyopherin subunit alpha-4)	0.269907	1.25122	15561.3	81655.5	66953.5	58608.5	53233.2	55202.4	57190.2	72545.2	73490	73416.3	68709.4	69070.2
Q9JLQ0	Cd2ap Mets1	CD2-associated protein (Mesenchyme-to-epithelium transition protein with SH3 domains 1) (METS-1)	0.0585017	1.25081	126892	93156.6	93257.6	96551.4	97550.1	101481	144280	110589	102197	121131	156471	126934
Q99JX7	Nxf1 Tap	Nuclear RNA export factor 1 (Tip-associated protein) (Tip-associating protein) (mRNA export factor TAP)	0.178067	1.2508	6200.71	11164.1	6319.61	6051.12	7917.39	7530.59	7440.83	7258.87	10107.9	12756.1	9532.49	9419.24
O35660	Gstm6 Gstm5	Glutathione S-transferase Mu 6 (EC 2.5.1.18) (GST class-mu 6) (Glutathione-S-transferase class M5)	0.00165772	1.24987	1.76214e+06	1.68891e+06	1.88871e+06	1.72477e+06	2.08428e+06	1.82976e+06	2.27452e+06	2.41444e+06	2.42672e+06	2.25762e+06	2.06155e+06	2.28697e+06
Q9DBN5	Lonp2	Lon protease homolog 2, peroxisomal (EC 3.4.21.-) (Lon protease-like protein 2) (Lon protease 2) (Peroxisomal Lon protease)	0.0754627	1.2497	5041.88	7236.61	6578.4	4417.39	5204.58	5695.77	6760.02	5551.21	8142.58	7769.17	7367.02	7118
Q76MZ3	Ppp2r1a	Serine/threonine-protein phosphatase 2A 65 kDa regulatory subunit A alpha isoform (PP2A subunit A isoform PR65-alpha) (PP2A subunit A isoform R1-alpha)	0.00163121	1.24968	1.87796e+06	2.34953e+06	2.33196e+06	1.97677e+06	2.33854e+06	2.17495e+06	2.65071e+06	2.7643e+06	2.7303e+06	2.704e+06	2.74062e+06	2.71799e+06
P50544	Acadvl Vlcad	Very long-chain specific acyl-CoA dehydrogenase, mitochondrial (EC 1.3.8.9) (MVLCAD) (VLCAD)	0.378381	1.24965	3574.55	42012.1	39309.2	26322	29510.7	28145.7	20614.4	30719.6	51146.9	40204.8	33175.5	35172.2
Q8VH51	Rbm39 Caper Rnpc2	RNA-binding protein 39 (Coactivator of activating protein 1 and estrogen receptors) (Coactivator of AP-1 and ERs) (RNA-binding motif protein 39) (RNA-binding region-containing protein 2) (Transcription coactivator CAPER)	0.378391	1.2496	97293.1	35659.6	62768.9	44209.9	38286.9	55643.7	59226	40370.7	69133	61903.6	117027	69532
P46061	Rangap1 Fug1	Ran GTPase-activating protein 1 (RanGAP1)	0.00812999	1.24877	123632	156382	150075	142590	157466	146029	171354	164466	170649	201535	203781	182357
A2ASS6	Ttn	Titin (EC 2.7.11.1) (Connectin)	0.0843496	1.24859	8715.82	9883.88	10038.8	12199.1	9617	10090.9	12724.9	13760.5	9038.59	11746.7	15726.4	12599.4
Q99JX4	Eif3m Pcid1	Eukaryotic translation initiation factor 3 subunit M (eIF3m) (PCI domain-containing protein 1)	0.0533352	1.24827	20594.4	26334.1	23875.1	17976.2	20879	21931.7	30393.8	27937.4	21056.8	31590.4	25905.5	27376.8
P16546	Sptan1 Spna2 Spta2	Spectrin alpha chain, non-erythrocytic 1 (Alpha-II spectrin) (Fodrin alpha chain)	0.000545786	1.24744	2.3643e+06	2.34725e+06	2.63672e+06	2.70699e+06	2.54128e+06	2.51931e+06	3.31694e+06	3.07034e+06	2.92543e+06	3.01974e+06	3.38104e+06	3.1427e+06
P62082	Rps7	40S ribosomal protein S7	0.0335299	1.24735	1.09179e+06	1.78831e+06	1.73354e+06	1.48964e+06	1.65056e+06	1.55077e+06	1.92102e+06	2.03004e+06	1.92068e+06	1.80448e+06	1.99554e+06	1.93435e+06
P54731	Faf1	FAS-associated factor 1	0.0430433	1.24732	56798.7	84021.9	78155.7	92405.8	87477.5	79771.9	84589.4	107671	100836	97922.9	106485	99500.9
Q922L6	Nelfcd Nelfd Th1 Th1l	Negative elongation factor D (NELF-D) (TH1-like protein)	0.0751576	1.24702	21437.8	30733.7	22163.8	19570.8	19988.1	22778.8	22136.3	26203.8	34147	30539.5	29001.6	28405.6
Q3UQN2	Fcho2	FCH domain only protein 2	0.215342	1.24645	15980.8	40720.7	33870.4	31538.3	34346.9	31291.4	33675.9	29503.4	45297.7	48005.2	38533.2	39003.1
P09405	Ncl Nuc	Nucleolin (Protein C23)	0.00608228	1.24626	1.01575e+07	1.01903e+07	9.49103e+06	9.62577e+06	9.85005e+06	9.86293e+06	1.21281e+07	1.27959e+07	1.05837e+07	1.12676e+07	1.46835e+07	1.22917e+07
Q6ZQ88	Kdm1a Aof2 Kiaa0601 Lsd1	Lysine-specific histone demethylase 1A (EC 1.-.-.-) (BRAF35-HDAC complex protein BHC110) (Flavin-containing amine oxidase domain-containing protein 2)	0.124388	1.2457	16508.3	32120.6	30578.8	24015	27820.2	26208.6	26778.4	35319.1	39378.4	29025.7	32738.3	32648
P50114	S100b	Protein S100-B (S-100 protein beta chain) (S-100 protein subunit beta) (S100 calcium-binding protein B)	0.0513313	1.2457	17813.5	16437.4	16808	18561.9	18913.7	17706.9	24132.9	21774	20360.7	16474.8	27544.7	22057.4
Q3UMU9	Hdgfrp2	Hepatoma-derived growth factor-related protein 2 (HRP-2)	0.678891	1.24514	62870.2	46886.2	25332.9	41999.8	34919.2	42401.7	75916.9	64780.6	23204.1	24794	75284.6	52796
P61982	Ywhag	14-3-3 protein gamma [Cleaved into: 14-3-3 protein gamma, N-terminally processed]	0.0186983	1.24469	1.10943e+06	1.421e+06	1.71095e+06	1.53641e+06	1.59829e+06	1.47521e+06	1.81884e+06	1.96519e+06	1.87812e+06	1.75482e+06	1.76394e+06	1.83618e+06
Q9CR41	Hypk	Huntingtin-interacting protein K (Huntingtin yeast partner K)	0.328489	1.24461	9799.16	83724.5	103934	76959.2	85783.8	72040.2	78734.9	97021.4	102450	90738.2	79366.4	89662.1
Q9CRC8	Lrrc40	Leucine-rich repeat-containing protein 40	0.240388	1.24409	23450.1	77213	72121.4	60406.2	66417.7	59921.7	60483.5	81780.9	86138.6	73999.6	70338	74548.1
Q9Z1D1	Eif3g Eif3p42 Eif3s4	Eukaryotic translation initiation factor 3 subunit G (eIF3g) (Eukaryotic translation initiation factor 3 RNA-binding subunit) (eIF-3 RNA-binding subunit) (Eukaryotic translation initiation factor 3 subunit 4) (eIF-3-delta) (eIF3 p42) (eIF3 p44)	0.0629307	1.24378	586610	611565	577101	692045	613351	616134	856911	713453	571154	724681	965468	766333
Q6IRU2	Tpm4	Tropomyosin alpha-4 chain (Tropomyosin-4)	0.00967238	1.24338	229451	180080	185690	210631	209327	203036	285466	225103	226887	257013	267783	252450
Q80VD1	Fam98b	Protein FAM98B	0.0501128	1.2432	61820	91634.4	77626.8	76032.1	74788.1	76380.3	79792.3	115266	104074	82178.4	93468.5	94956
P13020	Gsn Gsb	Gelsolin (Actin-depolymerizing factor) (ADF) (Brevin)	0.0473017	1.24251	1.29784e+06	936413	1.18164e+06	1.05303e+06	1.09099e+06	1.11198e+06	1.70974e+06	1.19546e+06	1.21489e+06	1.2482e+06	1.53993e+06	1.38164e+06
Q9Z247	Fkbp9 Fkbp60 Fkbp63	Peptidyl-prolyl cis-trans isomerase FKBP9 (PPIase FKBP9) (EC 5.2.1.8) (63 kDa FK506-binding protein) (63 kDa FKBP) (FKBP-63) (FK506-binding protein 9) (FKBP-9) (FKBP65RS) (Rotamase)	0.0059218	1.2424	69838.6	61337.4	66973.9	60952.1	81477	68115.8	88897.2	78756.2	91132	82603.4	81746.6	84627.1
Q8K2V1	Ppp4r1	Serine/threonine-protein phosphatase 4 regulatory subunit 1	0.0073376	1.24193	11836.7	11374.7	10283.6	13062.8	12196.4	11750.8	16016.8	14491.5	12318.5	14548.3	15593.2	14593.7
P28474	Adh5 Adh-2 Adh2	Alcohol dehydrogenase class-3 (EC 1.1.1.1) (Alcohol dehydrogenase 2) (Alcohol dehydrogenase 5) (Alcohol dehydrogenase B2) (ADH-B2) (Alcohol dehydrogenase class-III) (Glutathione-dependent formaldehyde dehydrogenase) (FALDH) (FDH) (GSH-FDH) (EC 1.1.1.-) (S-(hydroxymethyl)glutathione dehydrogenase) (EC 1.1.1.284)	0.00319861	1.2416	2.33717e+06	2.92688e+06	2.92851e+06	2.66501e+06	2.98212e+06	2.76794e+06	3.63711e+06	3.52683e+06	3.50402e+06	3.39749e+06	3.11789e+06	3.43667e+06
Q6P5E4	Uggt1 Gt Ugcgl1 Uggt Ugt1 Ugtr	UDP-glucose:glycoprotein glucosyltransferase 1 (UGT1) (EC 2.4.1.-) (UDP--Glc:glycoprotein glucosyltransferase) (UDP-glucose ceramide glucosyltransferase-like 1)	0.0684182	1.24093	547834	718357	982933	906650	867102	804575	1.02386e+06	1.03269e+06	967874	1.09258e+06	875111	998422
Q9D8Y0	Efhd2 Sws1	EF-hand domain-containing protein D2 (Swiprosin-1)	0.0110159	1.23969	265411	262730	277018	291490	311709	281672	379048	318530	300569	340363	407419	349186
O35295	Purb	Transcriptional activator protein Pur-beta (Purine-rich element-binding protein B) (Vascular actin single-stranded DNA-binding factor 2 p44 component)	0.238785	1.23963	33522.7	55950.7	44716.2	52543.8	47744.9	46895.7	49256.5	50828.4	40330.7	67362.8	82888.5	58133.4
P59999	Arpc4 Arc20	Actin-related protein 2/3 complex subunit 4 (Arp2/3 complex 20 kDa subunit) (p20-ARC)	0.56058	1.23927	2347.69	3863.98	3113.34	3065.6	3627.97	3203.72	4336.91	3117.66	1831.39	3759.03	6806.36	3970.27
Q5XG69	Fam169a Kiaa0888	Soluble lamin-associated protein of 75 kDa (SLAP75) (Protein FAM169A)	0.00308746	1.23826	26879.6	30673.7	23711.5	26290.4	27264.7	26964	30589.5	31591.2	34433.7	33974.6	36352.6	33388.3
P17095	Hmga1 Hmgi Hmgiy	High mobility group protein HMG-I/HMG-Y (HMG-I(Y)) (High mobility group AT-hook protein 1) (High mobility group protein A1)	0.161052	1.23814	85449.1	56373.2	42038.7	46780.6	64560.4	59040.4	63745.1	63630.1	75796	64732	97597.6	73100.2
Q8R4R6	Nup35 Mp44 Nup53	Nucleoporin NUP53 (35 kDa nucleoporin) (Mitotic phosphoprotein 44) (MP-44) (Nuclear pore complex protein Nup53) (Nucleoporin Nup35)	0.0853517	1.23799	12368.3	17354.4	19255.1	18393.6	17018.8	16878	16280	21727.8	25201.9	18765.6	22499.3	20894.9
P26231	Ctnna1 Catna1	Catenin alpha-1 (102 kDa cadherin-associated protein) (Alpha E-catenin) (CAP102)	0.082028	1.23708	72785.3	89665.9	74294.9	49907.1	53467.4	68024.1	90793.9	87429.1	80764.4	72413.4	89354.6	84151.1
Q8CHU3	Epn2	Epsin-2 (EPS-15-interacting protein 2) (Intersectin-EH-binding protein 2) (Ibp2)	0.0991874	1.2358	8908.66	8978.77	7300.95	8513.54	8901.81	8520.75	8315.17	8730.31	10816.6	10373.8	14413.7	10529.9
Q3SXD3	Hddc2	HD domain-containing protein 2	0.0260326	1.23561	93442	128723	118889	117449	126806	117062	155608	144207	144059	118681	160659	144643
P99024	Tubb5	Tubulin beta-5 chain	0.00342419	1.23528	1.16176e+07	1.43379e+07	1.40949e+07	1.23658e+07	1.50472e+07	1.34927e+07	1.72404e+07	1.58132e+07	1.68031e+07	1.60247e+07	1.74552e+07	1.66673e+07
Q9Z2D8	Mbd3	Methyl-CpG-binding domain protein 3 (Methyl-CpG-binding protein MBD3)	0.115561	1.2349	8914.64	19965.1	12695	12180.7	11274.1	13005.9	15189.8	17714.9	17654.9	14332.3	15413.3	16061
G5E870	Trip12	E3 ubiquitin-protein ligase TRIP12 (EC 6.3.2.-) (Thyroid receptor-interacting protein 12) (TR-interacting protein 12) (TRIP-12)	0.139064	1.23416	4237.55	6074.11	6279.72	7656.56	4802.04	5809.99	5547.42	7633.53	7842.48	8673.9	6155.12	7170.49
P46935	Nedd4 Kiaa0093 Nedd-4 Nedd4-1 Nedd4a	E3 ubiquitin-protein ligase NEDD4 (EC 6.3.2.-) (Neural precursor cell expressed developmentally down-regulated protein 4) (NEDD-4)	0.0930623	1.23291	193060	157974	216370	265588	198033	206205	312045	218717	217433	237195	285774	254233
Q8BIW1	Prune	Protein prune homolog (EC 3.6.1.1) (PRUNEM1)	0.0140441	1.23269	57640.6	76174.9	71035.5	59817.6	65581.4	66050	77016.6	88457.4	79478.7	71820.8	90321.5	81419
P70195	Psmb7 Mmc14	Proteasome subunit beta type-7 (EC 3.4.25.1) (Macropain chain Z) (Multicatalytic endopeptidase complex chain Z) (Proteasome subunit Z)	0.313999	1.23234	176085	809968	734568	641639	745905	621633	631247	893867	932007	682394	690811	766065
Q91YR5	Mettl13 Kiaa0859	Methyltransferase-like protein 13 (EC 2.1.1.-)	0.256643	1.23139	1732.73	4285.12	3038.51	2451.05	3042.5	2909.98	2883.3	3224.4	5023.59	3988.82	2796.53	3583.33
P26645	Marcks Macs	Myristoylated alanine-rich C-kinase substrate (MARCKS)	0.10853	1.23069	236422	199013	201400	241503	243615	224391	322942	233557	209825	262762	351692	276155
Q9CWK3	Cd2bp2	CD2 antigen cytoplasmic tail-binding protein 2 (CD2 cytoplasmic domain-binding protein 2) (CD2 tail-binding protein 2)	0.185986	1.23033	11307.6	25539.5	18756.5	24403.3	20076.9	20016.8	18718.8	23474.6	27331.3	28209.2	25402.1	24627.2
P62315	Snrpd1	Small nuclear ribonucleoprotein Sm D1 (Sm-D1) (Sm-D autoantigen) (snRNP core protein D1)	0.0366017	1.23018	320517	386987	274177	320092	298264	320007	390184	378747	360689	349147	489569	393667
Q9QWR8	Naga	Alpha-N-acetylgalactosaminidase (EC 3.2.1.49) (Alpha-galactosidase B)	0.0368847	1.22985	11753.6	16687	14396	16090.6	11504	14086.2	15637.3	17901.6	19574.2	16955	16551.6	17323.9
Q9JKX6	Nudt5	ADP-sugar pyrophosphatase (EC 3.6.1.13) (8-oxo-dGDP phosphatase) (EC 3.6.1.58) (Nucleoside diphosphate-linked moiety X motif 5) (Nudix motif 5)	0.0614564	1.22944	55764.8	50804.5	37854.8	42412	38160.2	44999.3	45289.6	63784.7	51545.4	57671.8	58328.4	55324
Q8BH69	Sephs1 Sps1	Selenide, water dikinase 1 (EC 2.7.9.3) (Selenium donor protein 1) (Selenophosphate synthase 1)	0.138168	1.22869	147649	308540	248830	301496	288166	258936	286026	323320	351663	339101	290649	318152
Q60605	Myl6 Myln	Myosin light polypeptide 6 (17 kDa myosin light chain) (LC17) (Myosin light chain 3) (MLC-3) (Myosin light chain alkali 3) (Myosin light chain A3) (Smooth muscle and nonmuscle myosin light chain alkali 6)	0.00461211	1.2286	2.65619e+06	2.57909e+06	2.80332e+06	3.39994e+06	3.11712e+06	2.91113e+06	3.76977e+06	3.51623e+06	3.42609e+06	3.5203e+06	3.6507e+06	3.57662e+06
Q5SRX1	Tom1l2	TOM1-like protein 2 (Target of Myb-like protein 2)	0.159135	1.22845	96568	220871	215206	186544	214209	186680	209389	233228	241746	237131	225139	229326
Q9ERB0	Snap29	Synaptosomal-associated protein 29 (SNAP-29) (Golgi SNARE of 32 kDa) (Gs32) (Soluble 29 kDa NSF attachment protein) (Vesicle-membrane fusion protein SNAP-29)	0.000891084	1.22843	18517.3	19118.1	19183.6	19445	16586.6	18570.1	20427.9	23538.2	23454.3	22954.5	23685.9	22812.2
O88851	Rbbp9 Bog	Putative hydrolase RBBP9 (EC 3.-.-.-) (B5T-overexpressed gene protein) (Protein BOG) (Retinoblastoma-binding protein 9) (RBBP-9)	0.0064594	1.2283	332692	357560	398094	349548	345011	356581	389212	419939	443409	422317	515064	437988
Q6PDN3	Mylk	Myosin light chain kinase, smooth muscle (MLCK) (smMLCK) (EC 2.7.11.18) (Kinase-related protein) (KRP) (Telokin) [Cleaved into: Myosin light chain kinase, smooth muscle, deglutamylated form]	0.0216864	1.22784	202292	199670	186511	195711	221219	201081	268480	253512	196452	232615	283411	246894
Q8BP47	Nars	Asparagine--tRNA ligase, cytoplasmic (EC 6.1.1.22) (Asparaginyl-tRNA synthetase) (AsnRS)	0.4099	1.2254	23812.9	17731.4	12013.8	12677.9	19147.6	17076.7	27930.2	10309	22582.7	21678.4	22128.8	20925.8
Q9D0F9	Pgm1 Pgm2	Phosphoglucomutase-1 (PGM 1) (EC 5.4.2.2) (Glucose phosphomutase 1) (Phosphoglucomutase-2)	0.00432291	1.22453	231815	235318	213529	213753	216280	222139	246105	257362	315006	254010	287594	272016
Q9WTQ5	Akap12 Gag12 Ssecks	A-kinase anchor protein 12 (AKAP-12) (Germ cell lineage protein gercelin) (Src-suppressed C kinase substrate) (SSeCKS)	0.000248351	1.22439	6.49213e+06	7.49524e+06	7.04967e+06	7.33721e+06	7.50978e+06	7.1768e+06	9.04209e+06	8.4793e+06	8.63902e+06	8.49899e+06	9.27649e+06	8.78718e+06
Q8K411	Pitrm1 Kiaa1104 Ntup1	Presequence protease, mitochondrial (EC 3.4.24.-) (Pitrilysin metalloproteinase 1)	0.198349	1.22417	229355	357356	382483	281729	333180	316821	360477	375943	537898	386758	278130	387841
Q61239	Fnta	Protein farnesyltransferase/geranylgeranyltransferase type-1 subunit alpha (EC 2.5.1.58) (EC 2.5.1.59) (CAAX farnesyltransferase subunit alpha) (FTase-alpha) (Ras proteins prenyltransferase subunit alpha) (Type I protein geranyl-geranyltransferase subunit alpha) (GGTase-I-alpha)	0.111094	1.22391	61455.7	107959	122233	96457.9	99320.3	97485.2	107527	114686	137650	112017	124683	119313
Q9CT10	Ranbp3	Ran-binding protein 3 (RanBP3)	0.0274469	1.22293	141017	166043	150030	179336	151559	157597	165066	204956	224077	167459	202089	192729
Q91VW3	Sh3bgrl3	SH3 domain-binding glutamic acid-rich-like protein 3	0.0143188	1.22145	696977	813642	807618	748722	797718	772936	1.13024e+06	975405	808226	911761	894899	944106
Q99K48	Nono	Non-POU domain-containing octamer-binding protein (NonO protein)	0.0351469	1.22105	1.67514e+06	1.14168e+06	1.20878e+06	1.22436e+06	1.21724e+06	1.29344e+06	1.76629e+06	1.64534e+06	1.35974e+06	1.51221e+06	1.61319e+06	1.57936e+06
Q9EPK7	Xpo7 Kiaa0745 Ranbp16	Exportin-7 (Exp7) (Ran-binding protein 16)	0.316329	1.22105	24302.5	49068	55321.7	51793.3	46503.6	45397.8	39602.9	62202.5	73659.5	61236.2	40463.2	55432.9
Q61937	Npm1	Nucleophosmin (NPM) (Nucleolar phosphoprotein B23) (Nucleolar protein NO38) (Numatrin)	0.0852266	1.22086	6.52159e+06	1.16811e+07	9.83747e+06	1.01407e+07	1.01141e+07	9.65902e+06	9.85865e+06	1.19045e+07	1.26646e+07	1.26952e+07	1.18387e+07	1.17924e+07
P29699	Ahsg Fetua	Alpha-2-HS-glycoprotein (Countertrypin) (Fetuin-A)	0.0301632	1.22063	5.46208e+06	4.97746e+06	6.63678e+06	5.53105e+06	6.19405e+06	5.76028e+06	8.30514e+06	7.02584e+06	5.99853e+06	6.44898e+06	7.37743e+06	7.03118e+06
O89017	Lgmn Prsc1	Legumain (EC 3.4.22.34) (Asparaginyl endopeptidase) (Protease, cysteine 1)	0.0775017	1.219	34364.7	58335.8	39694.6	41590.1	50698.5	44936.7	56577.6	51452	63804.4	53518.5	48537.6	54778
P97310	Mcm2 Bm28 Cdcl1 Kiaa0030 Mcmd2	DNA replication licensing factor MCM2 (EC 3.6.4.12) (Minichromosome maintenance protein 2 homolog) (Nuclear protein BM28)	0.012387	1.21859	285417	367503	311520	272659	310550	309530	351251	340470	387128	396949	410156	377191
P21619	Lmnb2	Lamin-B2	0.000805083	1.2179	43428.3	38758.8	41100	44794.8	46933.3	43003	52074	52036.9	49690.5	52307.6	55758.8	52373.6
Q60737	Csnk2a1 Ckiia	Casein kinase II subunit alpha (CK II alpha) (EC 2.7.11.1)	0.043016	1.21645	304116	430959	405861	318431	388943	369662	438945	404675	459075	416104	529580	449676
Q9ESB3	Hrg	Histidine-rich glycoprotein (Histidine-proline-rich glycoprotein) (HPRG)	0.135719	1.21622	114463	64721.9	81375.6	71051.6	73438.4	81010.1	121946	89949.1	81484.3	89207.2	110043	98525.9
Q7TT50	Cdc42bpb Kiaa1124	Serine/threonine-protein kinase MRCK beta (EC 2.7.11.1) (CDC42-binding protein kinase beta) (DMPK-like beta) (Myotonic dystrophy kinase-related CDC42-binding kinase beta) (MRCK beta) (Myotonic dystrophy protein kinase-like beta)	0.0132019	1.21592	18875.3	18244.8	17800.4	14639.5	16685	17249	24293.9	18879.7	19962.7	20402.2	21328.4	20973.4
P39447	Tjp1 Zo1	Tight junction protein ZO-1 (Tight junction protein 1) (Zona occludens protein 1) (Zonula occludens protein 1)	0.196627	1.2157	155465	131022	95336.5	135566	134213	130320	209578	153560	128361	119675	180979	158430
Q61686	Cbx5 Hp1a	Chromobox protein homolog 5 (Heterochromatin protein 1 homolog alpha) (HP1 alpha)	0.210948	1.21504	49028.1	114772	124151	89591.4	114561	98420.8	113366	122523	138255	103552	120230	119585
Q91W90	Txndc5 Tlp46	Thioredoxin domain-containing protein 5 (Endoplasmic reticulum resident protein 46) (ER protein 46) (ERp46) (Plasma cell-specific thioredoxin-related protein) (PC-TRP) (Thioredoxin-like protein p46)	0.0547984	1.2149	663913	536745	631421	605889	643127	616219	912678	753303	595164	669990	812100	748647
Q80Y14	Glrx5	Glutaredoxin-related protein 5, mitochondrial (Monothiol glutaredoxin-5)	0.00876064	1.21485	332502	292476	296985	280621	353446	311206	414441	343737	356194	368539	407431	378069
P62965	Crabp1	Cellular retinoic acid-binding protein 1 (Cellular retinoic acid-binding protein I) (CRABP-I)	0.0251275	1.21382	744784	713360	622744	765793	750360	719408	713211	901649	841808	889233	1.02025e+06	873231
Q9CPR4	Rpl17	60S ribosomal protein L17	0.135229	1.21365	52564.4	64002.9	62243.3	64099.1	93173.1	67216.6	69719	95821.8	95068	80886.8	66392	81577.5
Q64310	Surf4 Surf-4	Surfeit locus protein 4	0.442363	1.21356	390.749	11337.2	13495.2	7629.79	7151.8	8000.94	7133.3	10569.5	13530.7	13417.5	3897.23	9709.63
Q4KML4	Abracl	Costars family protein ABRACL (ABRA C-terminal-like protein)	0.0293323	1.21326	43801.4	50668.1	58004.6	54867.9	59889.5	53446.3	67986.9	74726.1	56647.7	60385.5	64475.7	64844.4
Q3UM29	Cog7	Conserved oligomeric Golgi complex subunit 7 (COG complex subunit 7) (Component of oligomeric Golgi complex 7)	0.360163	1.21323	4948.28	38872.3	35648.2	26930.6	29309	27141.7	27245.1	38170.2	39095.7	34278.2	25856.2	32929.1
Q9JIA7	Sphk2	Sphingosine kinase 2 (SK 2) (SPK 2) (EC 2.7.1.91)	0.154384	1.21323	6269.38	12460.3	7241.32	7219.61	8444.29	8326.97	11260.6	8736.82	10344.7	8381.54	11789	10102.5
O70251	Eef1b Eef1b2	Elongation factor 1-beta (EF-1-beta)	0.105622	1.21261	831024	1.6049e+06	1.46495e+06	1.32191e+06	1.52452e+06	1.34946e+06	1.59896e+06	1.65127e+06	1.60778e+06	1.62758e+06	1.69625e+06	1.63637e+06
O08677	Kng1 Kng	Kininogen-1 [Cleaved into: Kininogen-1 heavy chain; Bradykinin; Kininogen-1 light chain]	0.0544337	1.21248	1.10423e+06	1.00737e+06	1.34007e+06	1.07902e+06	1.22873e+06	1.15189e+06	1.74694e+06	1.27231e+06	1.29116e+06	1.20316e+06	1.46961e+06	1.39664e+06
Q8BTM8	Flna Fln Fln1	Filamin-A (FLN-A) (Actin-binding protein 280) (ABP-280) (Alpha-filamin) (Endothelial actin-binding protein) (Filamin-1) (Non-muscle filamin)	0.111078	1.21179	429763	312554	360571	368934	303700	355104	534083	401403	351831	366878	497371	430313
Q8BP27	Sfr1 Mei5 Meir5	Swi5-dependent recombination DNA repair protein 1 homolog (Meiosis protein 5 homolog)	0.0218747	1.21173	212195	244754	199249	239206	223923	223865	238947	284856	252522	255099	324900	271265
Q8R2U6	Nudt4 Dipp2	Diphosphoinositol polyphosphate phosphohydrolase 2 (DIPP-2) (EC 3.6.1.52) (Diadenosine 5',5'''-P1,P6-hexaphosphate hydrolase 2) (EC 3.6.1.-) (Nucleoside diphosphate-linked moiety X motif 4) (Nudix motif 4)	0.0638302	1.21119	18451.7	21189.4	23310.1	27340.1	24354.5	22929.1	25091.8	29401.6	22904.2	29575.3	31884.6	27771.5
Q9CZC8	Scrn1 Kiaa0193	Secernin-1	0.0395991	1.21061	239825	236657	220492	253699	291004	248335	363874	274991	261384	279832	323101	300636
Q8CG72	Adprhl2 Arh3	Poly(ADP-ribose) glycohydrolase ARH3 (EC 3.2.1.143) (ADP-ribosylhydrolase 3) ([Protein ADP-ribosylarginine] hydrolase-like protein 2)	0.0260195	1.21036	26405.1	22425.7	21205.2	26179.6	25383.6	24319.8	29716.6	25984.3	28218.4	35566.5	27692.4	29435.6
P21271	Myo5b Kiaa1119	Unconventional myosin-Vb	0.0809519	1.21031	11313.2	8161.45	7611.19	7968.55	10350.7	9081	11685.2	12159.6	12074.4	9034.15	10001	10990.9
Q9R0P5	Dstn Dsn Sid23	Destrin (Actin-depolymerizing factor) (ADF) (Sid 23)	0.00155158	1.21019	2.7506e+06	2.51031e+06	2.73579e+06	2.83931e+06	2.56883e+06	2.68097e+06	3.58245e+06	3.24952e+06	3.2119e+06	2.90594e+06	3.27255e+06	3.24447e+06
P62843	Rps15 Rig	40S ribosomal protein S15 (RIG protein)	0.192898	1.20968	186413	444900	357061	297832	388170	334875	356908	438254	447652	428119	354522	405091
P00329	Adh1 Adh-1	Alcohol dehydrogenase 1 (EC 1.1.1.1) (ADH-A2) (Alcohol dehydrogenase A subunit)	0.22984	1.20911	9569.88	6721.17	8008.12	8309.91	5657.29	7653.27	12203.8	7384.95	6808.29	9594.73	10276.3	9253.61
P14602	Hspb1 Hsp25 Hsp27	Heat shock protein beta-1 (HspB1) (Growth-related 25 kDa protein) (Heat shock 25 kDa protein) (HSP 25) (Heat shock 27 kDa protein) (HSP 27) (p25)	0.17074	1.20889	875896	991147	1.12774e+06	1.2945e+06	1.05649e+06	1.06915e+06	1.35646e+06	952831	1.7461e+06	1.16584e+06	1.24122e+06	1.29249e+06
P46718	Pdcd2 Rp8	Programmed cell death protein 2 (Zinc finger protein Rp-8)	0.0111544	1.20847	55380.9	55085.3	44259.4	48311.4	58779.4	52363.3	66437.9	65814.7	57454.9	61188.8	65499.9	63279.2
Q64010	Crk Crko	Adapter molecule crk (Proto-oncogene c-Crk) (p38)	0.3513	1.20758	5284.95	25561.3	36343	21895.2	28659.6	23548.8	26695.9	31298	36098.9	23415.5	24677.4	28437.1
Q9R0P9	Uchl1	Ubiquitin carboxyl-terminal hydrolase isozyme L1 (UCH-L1) (EC 3.4.19.12) (EC 6.-.-.-) (Neuron cytoplasmic protein 9.5) (PGP 9.5) (PGP9.5) (Ubiquitin thioesterase L1)	0.00256628	1.20726	1.62939e+07	1.57611e+07	1.581e+07	1.66962e+07	1.60592e+07	1.61241e+07	1.74544e+07	2.0317e+07	1.80569e+07	1.94761e+07	2.20253e+07	1.9466e+07
Q9WV02	Rbmx Hnrnpg Hnrpg Rbmxp1 Rbmxrt	RNA-binding motif protein, X chromosome (Heterogeneous nuclear ribonucleoprotein G) (hnRNP G) [Cleaved into: RNA-binding motif protein, X chromosome, N-terminally processed]	0.126158	1.20663	541320	471302	421037	464808	460712	471836	730063	522316	424122	528089	642063	569331
P02798	Mt2	Metallothionein-2 (MT-2) (Metallothionein-II) (MT-II)	0.211896	1.20588	123092	113542	126058	145530	168332	135311	170213	176385	110402	147704	211139	163168
P07214	Sparc	SPARC (Basement-membrane protein 40) (BM-40) (Osteonectin) (ON) (Secreted protein acidic and rich in cysteine)	0.0290242	1.20586	189163	187443	186548	157055	180032	180048	247648	212347	186254	193156	246154	217112
P31254	Uba1y Sby Ube1ay Ube1y Ube1y1	Ubiquitin-like modifier-activating enzyme 1 Y (Ubiquitin-activating enzyme E1) (Ubiquitin-activating enzyme E1 Y)	0.148875	1.20561	668944	1.08197e+06	909043	918293	879997	891649	780758	1.11738e+06	1.32297e+06	1.0595e+06	1.09429e+06	1.07498e+06
O70551	Srpk1	SRSF protein kinase 1 (EC 2.7.11.1) (SFRS protein kinase 1) (Serine/arginine-rich protein-specific kinase 1) (SR-protein-specific kinase 1)	0.115123	1.20474	3994.71	6148.65	3374.8	5108.3	4609.12	4647.12	5053.11	5364.54	5011.59	6303.65	6260.06	5598.59
Q9CQM5	Txndc17 Txnl5	Thioredoxin domain-containing protein 17 (14 kDa thioredoxin-related protein) (TRP14) (Protein 42-9-9) (Thioredoxin-like protein 5)	0.0194411	1.20454	331595	288648	270038	303804	310172	300851	387276	392191	296107	353113	383250	362387
O35459	Ech1	Delta(3,5)-Delta(2,4)-dienoyl-CoA isomerase, mitochondrial (EC 5.3.3.-)	0.0643935	1.20367	279454	359927	424994	296439	397875	351738	420891	446793	437894	450244	361064	423377
P97479	Myo7a Myo7	Unconventional myosin-VIIa	0.089435	1.20347	88724.2	73317.3	94026.8	92664.9	99500.8	89646.8	134037	104383	105514	83244	112257	107887
P49717	Mcm4 Cdc21 Mcmd4	DNA replication licensing factor MCM4 (EC 3.6.4.12) (CDC21 homolog) (P1-CDC21)	0.0151282	1.20205	78523.4	67934.7	67193.4	64065.2	76698.1	70883	74983.7	88799.4	82034.6	82472.7	97733.2	85204.7
Q148V7	Kiaa1468	LisH domain and HEAT repeat-containing protein KIAA1468	0.354557	1.20154	20351.7	68056.3	49737.2	56563	52464.4	49434.5	38325.7	68150.7	72014.1	62072.6	56423.5	59397.3
P63028	Tpt1 Trt	Translationally-controlled tumor protein (TCTP) (21 kDa polypeptide) (p21) (p23)	0.0866398	1.20106	2.70574e+06	4.41492e+06	4.01021e+06	4.41539e+06	4.48291e+06	4.00583e+06	4.60595e+06	4.47257e+06	4.99868e+06	4.63171e+06	5.34725e+06	4.81123e+06
P27641	Xrcc5 G22p2	X-ray repair cross-complementing protein 5 (EC 3.6.4.-) (ATP-dependent DNA helicase 2 subunit 2) (ATP-dependent DNA helicase II 80 kDa subunit) (CTC box-binding factor 85 kDa subunit) (CTC85) (CTCBF) (DNA repair protein XRCC5) (Ku autoantigen protein p86 homolog) (Ku80) (Nuclear factor IV)	0.00677657	1.20101	187360	228544	201624	196894	212377	205360	214324	255392	266552	243300	253629	246640
Q810B6	Ankfy1 Ankhzn Kiaa1255	Ankyrin repeat and FYVE domain-containing protein 1 (Ankyrin repeats hooked to a zinc finger motif)	0.148014	1.20094	44458.6	92929.2	71585.1	69540.9	89191	73541	94087.1	80908.8	89680.2	89716.3	87198.6	88318.2
P25206	Mcm3 Mcmd Mcmd3	DNA replication licensing factor MCM3 (EC 3.6.4.12) (DNA polymerase alpha holoenzyme-associated protein P1) (P1-MCM3)	0.0531873	1.20072	606577	734486	636647	576212	583674	627519	595614	700110	834680	797983	838989	753475
P16332	Mut	Methylmalonyl-CoA mutase, mitochondrial (MCM) (EC 5.4.99.2) (Methylmalonyl-CoA isomerase)	0.267781	1.20042	15004.5	25210.5	22585.7	24816.4	17848.2	21093	22753.4	24307.4	34310.7	27643.3	17587.2	25320.4
Q8C5P7	Tdrp	Testis development-related protein	0.0192211	1.19988	43472.8	38176.3	39160.3	40700.4	48718.4	42045.6	54353.4	53229.5	44890.7	45285.5	54489.4	50449.7
Q9ET26	Rnf114 Zfp228 Zfp313 Znf228 Znf313	E3 ubiquitin-protein ligase RNF114 (EC 6.3.2.-) (RING finger protein 114) (Zinc finger protein 228) (Zinc finger protein 313)	0.0404583	1.19928	66830.4	57281.4	54702.9	58739.1	56541.8	58819.1	55693.1	72095.3	68366.3	75711.2	80838.3	70540.8
P27659	Rpl3	60S ribosomal protein L3 (J1 protein)	0.297179	1.19914	611315	2.11777e+06	1.78894e+06	1.76603e+06	2.13276e+06	1.68336e+06	1.77079e+06	2.23652e+06	2.13781e+06	2.03885e+06	1.90898e+06	2.01859e+06
O55013	Trappc3 Bet3	Trafficking protein particle complex subunit 3 (BET3 homolog)	0.236554	1.19738	79578.8	58714.3	65853.3	78860.1	73097	71220.7	77420.9	93931.1	61895	73982.3	119161	85278.1
Q5U3K5	Rabl6 Parf	Rab-like protein 6 (GTP-binding protein Parf) (Rab-like protein 1) (RBEL1)	0.335553	1.19683	6446.78	6956.76	6096.31	9225.64	6752.31	7095.56	11702.9	8576.48	5588.57	6640.4	9952.41	8492.16
P62301	Rps13	40S ribosomal protein S13	0.171916	1.19574	87328	143430	103651	149758	184116	133657	160206	154150	144021	156205	184514	159819
Q8K3J1	Ndufs8	NADH dehydrogenase [ubiquinone] iron-sulfur protein 8, mitochondrial (EC 1.6.5.3) (EC 1.6.99.3) (Complex I-23kD) (CI-23kD) (NADH-ubiquinone oxidoreductase 23 kDa subunit)	0.0673788	1.19442	115801	165050	172522	155452	142175	150200	161169	181743	209207	184847	160042	179402
P27546	Map4 Mtap4	Microtubule-associated protein 4 (MAP-4)	0.19323	1.19405	1.52564e+06	1.3604e+06	1.69209e+06	1.31021e+06	1.23965e+06	1.4256e+06	2.13132e+06	1.60759e+06	1.35305e+06	1.33932e+06	2.07992e+06	1.70224e+06
Q8VDL4	Adpgk	ADP-dependent glucokinase (ADP-GK) (ADPGK) (EC 2.7.1.147)	0.328814	1.19378	1605.89	7565.48	7963.52	5072.18	7844.18	6010.25	7104.41	7305.58	6690.59	7394.18	7379.83	7174.92
Q99KK7	Dpp3	Dipeptidyl peptidase 3 (EC 3.4.14.4) (Dipeptidyl aminopeptidase III) (Dipeptidyl arylamidase III) (Dipeptidyl peptidase III) (DPP III) (Enkephalinase B)	0.00452397	1.19357	965361	1.11885e+06	1.14513e+06	958789	1.14899e+06	1.06742e+06	1.18362e+06	1.25337e+06	1.31603e+06	1.30944e+06	1.30777e+06	1.27405e+06
Q9ERF3	Wdr61	WD repeat-containing protein 61 (Meiotic recombination REC14 protein homolog) [Cleaved into: WD repeat-containing protein 61, N-terminally processed]	0.0878831	1.19331	170117	278179	241421	226053	252966	233747	237704	292801	315192	271005	277961	278933
Q9WTU6	Mapk9 Jnk2 Prkm9	Mitogen-activated protein kinase 9 (MAP kinase 9) (MAPK 9) (EC 2.7.11.24) (Stress-activated protein kinase JNK2) (c-Jun N-terminal kinase 2)	0.0681629	1.19292	10964.3	13442.3	12463.4	9967.78	12979.8	11963.5	11488.2	15460.5	13433.8	14651.4	16323.9	14271.6
Q9WVL0	Gstz1 Maai	Maleylacetoacetate isomerase (MAAI) (EC 5.2.1.2) (GSTZ1-1) (Glutathione S-transferase zeta 1) (EC 2.5.1.18)	0.413604	1.19278	451.432	5176.88	7705.38	7300.04	6026.7	5332.09	4910.72	4957.33	9506.64	7371.74	5053.75	6360.03
Q7TSQ8	Pdpr Kiaa1990	Pyruvate dehydrogenase phosphatase regulatory subunit, mitochondrial (PDPr)	0.279743	1.19234	18749.5	28064.9	31429.4	27315.3	30155.8	27143	25925.8	28330.3	40903.7	41514.7	25143.5	32363.6
Q62465	Vat1 Vat-1	Synaptic vesicle membrane protein VAT-1 homolog (EC 1.-.-.-)	0.000579256	1.19207	888675	799047	854888	928080	881398	870418	1.03574e+06	973921	1.01941e+06	1.05785e+06	1.10108e+06	1.0376e+06
Q9D5V6	Syap1	Synapse-associated protein 1	0.0100549	1.19127	755858	795720	808483	865743	847553	814671	1.06762e+06	928055	878294	891103	1.08738e+06	970490
Q05793	Hspg2	Basement membrane-specific heparan sulfate proteoglycan core protein (HSPG) [Cleaved into: Endorepellin; LG3 peptide]	0.0588935	1.1911	263785	179103	194370	221912	237127	219260	309358	243219	249907	247916	255398	261160
P32067	Ssb Ss-b	Lupus La protein homolog (La autoantigen homolog) (La ribonucleoprotein)	0.093028	1.19093	317494	521469	459330	509363	530160	467563	578200	532721	604937	520166	548159	556837
Q99MN9	Pccb	Propionyl-CoA carboxylase beta chain, mitochondrial (PCCase subunit beta) (EC 6.4.1.3) (Propanoyl-CoA:carbon dioxide ligase subunit beta)	0.544721	1.19008	1822.65	3165.83	3735.83	2387.38	2967.39	2815.82	3222.81	6024.47	2254.61	2802.64	2450.71	3351.05
Q689Z5	Sbno1 Sno1	Protein strawberry notch homolog 1 (mSno1)	0.0824263	1.18917	14092.2	23445.2	19336.7	21014.3	22107.2	19999.1	24060.5	24576	24362.5	24718.9	21194.2	23782.4
Q91ZF0	Dnajc24 Dph4 Zcsl3	DnaJ homolog subfamily C member 24 (CSL-type zinc finger-containing protein 3) (Diphthamide biosynthesis protein 4) (J domain protein DjC7)	0.00149856	1.18879	38333.3	38279.8	38976	40220.2	37061.3	38574.1	41337.7	50289.4	45422.5	44245.1	47989	45856.7
O70423	Aoc3 Vap1	Membrane primary amine oxidase (EC 1.4.3.21) (Copper amine oxidase) (Semicarbazide-sensitive amine oxidase) (SSAO) (Vascular adhesion protein 1) (VAP-1)	0.42163	1.18822	57490.1	59361.3	125372	67980.1	71048.9	76250.6	77316.1	85401.1	135538	99684.2	55073.7	90602.5
P57784	Snrpa1	U2 small nuclear ribonucleoprotein A' (U2 snRNP A')	0.0647159	1.18643	109777	120474	107776	98168.4	95892.4	106418	113677	144524	149241	112034	111810	126257
P10107	Anxa1 Anx1 Lpc-1 Lpc1	Annexin A1 (Annexin I) (Annexin-1) (Calpactin II) (Calpactin-2) (Chromobindin-9) (Lipocortin I) (Phospholipase A2 inhibitory protein) (p35)	0.704516	1.18592	1862.73	7786.36	8729.59	7672.56	7506.4	6711.53	4121.89	5297.86	16065	9723.7	4588.29	7959.34
Q9JHK4	Rabggta	Geranylgeranyl transferase type-2 subunit alpha (EC 2.5.1.60) (Geranylgeranyl transferase type II subunit alpha) (Rab geranyl-geranyltransferase subunit alpha) (Rab GG transferase alpha) (Rab GGTase alpha) (Rab geranylgeranyltransferase subunit alpha)	0.3738	1.18508	1856.75	8488.81	6067.88	5205.94	6846.4	5693.16	5038.48	8054.11	7158.46	7915.67	5567.45	6746.84
Q60675	Lama2	Laminin subunit alpha-2 (Laminin M chain) (Laminin-12 subunit alpha) (Laminin-2 subunit alpha) (Laminin-4 subunit alpha) (Merosin heavy chain)	0.0805286	1.18503	88757.5	124699	123949	94329.7	113340	109015	111299	128670	147268	140024	118668	129186
Q61576	Fkbp10 Fkbp-rs Fkbp1-rs Fkbp6 Fkbp65 Fkbprp	Peptidyl-prolyl cis-trans isomerase FKBP10 (PPIase FKBP10) (EC 5.2.1.8) (65 kDa FK506-binding protein) (65 kDa FKBP) (FKBP-65) (FK506-binding protein 10) (FKBP-10) (Immunophilin FKBP65) (Rotamase)	0.0493453	1.18393	460799	336747	374118	365231	355535	378486	513865	433488	382070	433834	477241	448100
P56959	Fus	RNA-binding protein FUS (Protein pigpen)	0.116074	1.18381	4.6315e+06	3.98477e+06	3.65476e+06	3.67815e+06	3.77975e+06	3.94579e+06	5.17679e+06	4.77409e+06	3.70434e+06	4.00609e+06	5.69404e+06	4.67107e+06
Q922F4	Tubb6	Tubulin beta-6 chain	0.104795	1.18357	105734	167808	162086	152180	162465	150055	165136	211793	173920	167914	169236	177600
Q3V1T4	Lepre1 Gros1 P3h1	Prolyl 3-hydroxylase 1 (EC 1.14.11.7) (Growth suppressor 1) (Leucine- and proline-enriched proteoglycan 1) (Leprecan-1)	0.320451	1.18319	12770.5	7454.17	11746.9	10639.9	9540.94	10430.5	18198.3	10476.6	9711.89	10372.9	12946.6	12341.3
P08752	Gnai2 Gnai-2	Guanine nucleotide-binding protein G(i) subunit alpha-2 (Adenylate cyclase-inhibiting G alpha protein)	0.299488	1.183	171776	196553	299437	263230	207847	227769	206728	255137	361704	312080	211596	269449
Q9QYB1	Clic4	Chloride intracellular channel protein 4 (mc3s5/mtCLIC)	0.0617711	1.18291	110288	154543	131265	134654	112521	128654	125549	159574	160116	163687	152005	152186
Q7TMM9	Tubb2a Tubb2	Tubulin beta-2A chain	0.00776871	1.18264	136594	161521	159224	157654	134274	149853	186645	180548	168711	164078	186130	177223
Q9DC51	Gnai3	Guanine nucleotide-binding protein G(k) subunit alpha (G(i) alpha-3)	0.414207	1.18238	396.103	7900.11	11406.9	9105.1	7765.5	7314.75	5540.12	6575.13	11789.5	9999.44	9339.77	8648.79
P07724	Alb Alb-1 Alb1	Serum albumin	0.11166	1.18199	4.04227e+08	3.44066e+08	5.15396e+08	3.72309e+08	4.53087e+08	4.17817e+08	6.08923e+08	4.79619e+08	4.29115e+08	4.41566e+08	5.10053e+08	4.93855e+08
P45377	Akr1b8 Fgfrp	Aldose reductase-related protein 2 (AR) (EC 1.1.1.21) (Aldehyde reductase) (Fibroblast growth factor-regulated protein) (Protein FR-1)	0.0265166	1.18141	5.49105e+06	4.75858e+06	4.91335e+06	4.97661e+06	5.8389e+06	5.1957e+06	7.06309e+06	6.28165e+06	6.28968e+06	5.35531e+06	5.7016e+06	6.13827e+06
Q9D1F4	Akt1s1 Pras	Proline-rich AKT1 substrate 1 (Proline-rich AKT substrate)	0.17246	1.18086	18387.3	26258.2	16725.9	19314.3	20626.3	20262.4	24677.6	19008.5	21926.8	23098.2	30924.2	23927.1
P10639	Txn Txn1	Thioredoxin (Trx) (ATL-derived factor) (ADF)	0.0162237	1.18053	783862	741449	931077	782200	929887	833695	1.04306e+06	1.0116e+06	894492	946854	1.025e+06	984202
Q922D8	Mthfd1	C-1-tetrahydrofolate synthase, cytoplasmic (C1-THF synthase) [Cleaved into: C-1-tetrahydrofolate synthase, cytoplasmic, N-terminally processed] [Includes: Methylenetetrahydrofolate dehydrogenase (EC 1.5.1.5); Methenyltetrahydrofolate cyclohydrolase (EC 3.5.4.9); Formyltetrahydrofolate synthetase (EC 6.3.4.3)]	0.0765781	1.18029	130746	138714	125930	110016	138488	128779	181194	153251	166019	130170	129350	151997
Q505B7	Zbtb8os Arch	Protein archease (Protein ZBTB8OS)	0.144455	1.18005	66068.8	54851.3	57161.1	53127.4	61299.2	58501.6	86633	74151	70862	51950.2	61579	69035.1
Q00422	Gabpa E4tf1a	GA-binding protein alpha chain (GABP subunit alpha)	0.0427124	1.17957	15929.6	12949.3	10527.3	12072.3	11520.7	12599.8	14580.2	13872.7	15321.5	15406.8	15130.5	14862.3
Q9CZ04	Cops7a Csn7a	COP9 signalosome complex subunit 7a (SGN7a) (Signalosome subunit 7a) (JAB1-containing signalosome subunit 7a)	0.458103	1.17928	2599.36	19373.8	19424.6	14341.2	13605	13868.8	9557.35	16453.1	24632.3	17014.5	14118.5	16355.1
Q8R0F6	Ilkap	Integrin-linked kinase-associated serine/threonine phosphatase 2C (ILKAP) (EC 3.1.3.16)	0.378087	1.17928	18386.9	18128.3	19199.1	16129.8	17471.9	17863.2	12969.1	21892	30419.8	20684	19363.4	21065.6
Q80U78	Pum1 Kiaa0099	Pumilio homolog 1	0.253815	1.17893	1732.63	2549.86	1996.7	2188.36	1534.44	2000.4	2424.69	1917.9	2012.49	2151.92	3284.68	2358.34
Q7TPR4	Actn1	Alpha-actinin-1 (Alpha-actinin cytoskeletal isoform) (F-actin cross-linking protein) (Non-muscle alpha-actinin-1)	0.069008	1.17888	308926	270032	320492	382538	315799	319557	434072	335821	349950	341516	422244	376721
Q61171	Prdx2 Tdpx1 Tpx	Peroxiredoxin-2 (EC 1.11.1.15) (Thiol-specific antioxidant protein) (TSA) (Thioredoxin peroxidase 1) (Thioredoxin-dependent peroxide reductase 1)	0.00186425	1.17887	6.7256e+06	6.53657e+06	6.71892e+06	6.39924e+06	7.37721e+06	6.75151e+06	8.68004e+06	7.73582e+06	8.10866e+06	7.39178e+06	7.87946e+06	7.95915e+06
Q08943	Ssrp1	FACT complex subunit SSRP1 (Facilitates chromatin transcription complex subunit SSRP1) (Recombination signal sequence recognition protein 1) (Structure-specific recognition protein 1) (T160)	0.169051	1.17869	286897	290659	218065	242289	268884	261359	328562	330475	255554	241285	384424	308060
Q8VCA8	Scrn2	Secernin-2	0.000858091	1.17766	1.06269e+06	1.10474e+06	1.19003e+06	1.16867e+06	1.17413e+06	1.14005e+06	1.43128e+06	1.3544e+06	1.36157e+06	1.2407e+06	1.32501e+06	1.34259e+06
Q91VR2	Atp5c1	ATP synthase subunit gamma, mitochondrial (F-ATPase gamma subunit)	0.046435	1.17713	477811	429345	431872	360126	361160	412063	547691	496958	439659	436400	504554	485052
P52432	Polr1c Rpo1-1	DNA-directed RNA polymerases I and III subunit RPAC1 (DNA-directed RNA polymerase I subunit C) (RNA polymerases I and III subunit AC1) (AC40) (DNA-directed RNA polymerases I and III 40 kDa polypeptide) (RPA40) (RPC40)	0.202467	1.17632	92969.1	84517.6	61632.2	61465	77994	75715.6	67607.8	84251.9	85700.7	96608.3	111159	89065.6
P60710	Actb	Actin, cytoplasmic 1 (Beta-actin) [Cleaved into: Actin, cytoplasmic 1, N-terminally processed]	0.130318	1.17573	3.26664e+07	5.35011e+07	5.27555e+07	4.6329e+07	5.09337e+07	4.72371e+07	5.11408e+07	5.74127e+07	6.49873e+07	5.34867e+07	5.06635e+07	5.55382e+07
P56395	Cyb5a Cyb5	Cytochrome b5	0.000139457	1.17545	1.09402e+06	982370	1.07026e+06	1.07068e+06	1.05493e+06	1.05445e+06	1.24424e+06	1.28363e+06	1.20821e+06	1.27439e+06	1.18681e+06	1.23946e+06
O35969	Gamt	Guanidinoacetate N-methyltransferase (EC 2.1.1.2)	0.0392938	1.17523	5.22685e+06	5.19933e+06	5.50017e+06	4.16949e+06	5.72521e+06	5.16421e+06	6.76446e+06	6.21086e+06	6.18632e+06	5.38959e+06	5.79455e+06	6.06916e+06
Q9EQS3	Mycbp Amy1	C-Myc-binding protein (Associate of Myc 1) (AMY-1)	0.183755	1.17478	240008	417547	350496	404795	365660	355701	335971	405744	409061	443788	494797	417872
Q6P9P6	Kif11	Kinesin-like protein KIF11 (Kinesin-related motor protein Eg5)	0.361847	1.17436	6529.56	19508.6	18214.8	16458.7	13230.2	14788.4	12275.4	19489.2	17698.6	16454.6	20916.4	17366.8
P52431	Pold1	DNA polymerase delta catalytic subunit (EC 2.7.7.7)	0.454019	1.17398	711.024	3872.64	2559.24	1601.78	2046.61	2158.26	2249.46	1522.74	4012.42	2468.22	2415.88	2533.74
P62830	Rpl23	60S ribosomal protein L23	0.045006	1.17395	435327	537243	388063	378195	369905	421747	487937	487453	529798	496675	473674	495107
Q9D7A8	Armc1	Armadillo repeat-containing protein 1	0.118919	1.17372	95429.2	130573	116443	103403	121525	113475	108892	141924	161288	117267	136566	133187
P07309	Ttr	Transthyretin (Prealbumin)	0.311364	1.17279	2.06916e+06	1.39594e+06	2.97474e+06	2.39881e+06	2.59919e+06	2.28757e+06	3.46339e+06	2.49598e+06	2.91853e+06	1.95718e+06	2.57912e+06	2.68284e+06
Q9EPV8	Ubl5	Ubiquitin-like protein 5	0.136364	1.17153	3469.6	3598.78	3644.53	4894.92	4515.94	4024.76	5765.62	4287.34	3915.92	4567.49	5039.28	4715.13
Q9D0D5	Gtf2e1	General transcription factor IIE subunit 1 (General transcription factor IIE 56 kDa subunit) (Transcription initiation factor IIE subunit alpha) (TFIIE-alpha)	0.16813	1.17115	57833.9	71453	68938.8	71664.8	65792.9	67136.7	65769.1	84171.8	99613.2	82078.9	61501.3	78626.9
Q61191	Hcfc1	Host cell factor 1 (HCF) (HCF-1) (C1 factor) [Cleaved into: HCF N-terminal chain 1; HCF N-terminal chain 2; HCF N-terminal chain 3; HCF N-terminal chain 4; HCF N-terminal chain 5; HCF N-terminal chain 6; HCF C-terminal chain 1; HCF C-terminal chain 2; HCF C-terminal chain 3; HCF C-terminal chain 4; HCF C-terminal chain 5; HCF C-terminal chain 6]	0.0225177	1.17059	263924	331471	285729	247680	298175	285396	299206	342223	345717	340390	342875	334082
Q6PAM1	Txlna Txln	Alpha-taxilin	0.371037	1.17051	32773	22001.4	24717.4	21195.5	21634.5	24464.3	33928.5	29122.8	19649.2	22318.5	38159.4	28635.7
P05201	Got1	Aspartate aminotransferase, cytoplasmic (cAspAT) (EC 2.6.1.1) (EC 2.6.1.3) (Cysteine aminotransferase, cytoplasmic) (Cysteine transaminase, cytoplasmic) (cCAT) (Glutamate oxaloacetate transaminase 1) (Transaminase A)	0.00728174	1.17039	541312	505739	601846	487094	562959	539790	641402	617198	679114	633707	587407	631766
Q923D5	Wbp11 Sipp1	WW domain-binding protein 11 (WBP-11) (Splicing factor that interacts with PQBP-1 and PP1)	0.0518238	1.17014	7145.28	8365.78	7953.87	9715.66	7564.44	8149.01	11179.2	8543.8	8960.31	9373.06	9620.81	9535.44
P83870	Phf5a	PHD finger-like domain-containing protein 5A (PHD finger-like domain protein 5A) (Splicing factor 3B-associated 14 kDa protein) (SF3b14b)	0.054841	1.16975	39603.4	53089.7	44325	47199.9	41584.7	45160.5	58648.4	54987.3	45249.8	48998.7	56249	52826.7
P55937	Golga3 Mea2	Golgin subfamily A member 3 (Golgin-160) (Male-enhanced antigen 2) (MEA-2)	0.414075	1.16974	573.868	9776.57	8296.04	6538.45	9046.24	6846.24	6409.91	11290	8655.46	6729.66	6956.63	8008.32
P58044	Idi1	Isopentenyl-diphosphate Delta-isomerase 1 (EC 5.3.3.2) (Isopentenyl pyrophosphate isomerase 1) (IPP isomerase 1) (IPPI1)	0.288682	1.16956	80898.1	186508	124846	134617	123372	130048	116170	140936	188510	168260	146623	152100
Q8BH97	Rcn3 D7Ertd671e	Reticulocalbin-3	0.154212	1.16947	30961.5	20913.5	22862.7	34489.5	27241.3	27293.7	34379.8	31372.5	27111	29956.1	36776.2	31919.1
Q9DC50	Crot Cot	Peroxisomal carnitine O-octanoyltransferase (COT) (EC 2.3.1.137)	0.207784	1.16864	21135.4	22505.2	28255.7	25484.6	30308.8	25537.9	38810.7	25560.7	23618.8	30259.1	30973.7	29844.6
P05213	Tuba1b Tuba2	Tubulin alpha-1B chain (Alpha-tubulin 2) (Alpha-tubulin isotype M-alpha-2) (Tubulin alpha-2 chain)	0.0549371	1.16852	3.02768e+06	2.46156e+06	2.60038e+06	2.52557e+06	2.68794e+06	2.66063e+06	3.61733e+06	2.85305e+06	2.65775e+06	2.99382e+06	3.42305e+06	3.109e+06
P08207	S100a10 Cal1l	Protein S100-A10 (Calpactin I light chain) (Calpactin-1 light chain) (Cellular ligand of annexin II) (S100 calcium-binding protein A10) (p10 protein) (p11)	0.0870711	1.16812	966989	869417	827881	856470	988442	901840	930181	1.01043e+06	1.29198e+06	1.14041e+06	894280	1.05346e+06
Q62261	Sptbn1 Elf Spnb-2 Spnb2 Sptb2	Spectrin beta chain, non-erythrocytic 1 (Beta-II spectrin) (Embryonic liver fodrin) (Fodrin beta chain)	0.0258222	1.16807	690344	557145	620427	713148	630099	642233	816368	687507	798493	765091	683401	750172
Q62422	Ostf1 Sh3d3 Sh3p2	Osteoclast-stimulating factor 1 (SH3 domain protein 3)	0.168541	1.16795	16348.1	22822.9	21745.5	24664.8	27603.5	22637	28325.7	27317.9	29445.6	26420.7	20684.9	26438.9
Q8R3B1	Plcd1 Plcd	1-phosphatidylinositol 4,5-bisphosphate phosphodiesterase delta-1 (EC 3.1.4.11) (Phosphoinositide phospholipase C-delta-1) (Phospholipase C-delta-1) (PLC-delta-1)	0.176257	1.16774	403603	319811	375388	301497	387354	357531	556767	386545	408692	395033	340472	417502
Q9D1M0	Sec13 Sec13l1	Protein SEC13 homolog (SEC13-like protein 1) (SEC13-related protein)	0.00451314	1.167	545387	660608	553104	574219	606652	587994	682769	663959	694594	656720	732897	686188
Q9R0U0	Srsf10 Fusip1 Nssr Sfrs13a Srsf13a	Serine/arginine-rich splicing factor 10 (FUS-interacting serine-arginine-rich protein 1) (Neural-salient serine/arginine-rich protein) (Neural-specific SR protein) (Splicing factor, arginine/serine-rich 13A) (TLS-associated protein with Ser-Arg repeats) (TASR) (TLS-associated protein with SR repeats) (TLS-associated serine-arginine protein) (TLS-associated SR protein)	0.428786	1.16663	4501.02	55731.5	66688.2	23834.4	36676.6	37486.3	48408.5	33867.4	38798.5	27291.4	70297.8	43732.7
P29758	Oat	Ornithine aminotransferase, mitochondrial (EC 2.6.1.13) (Ornithine--oxo-acid aminotransferase)	0.0170521	1.16624	1.34191e+06	1.41661e+06	1.45397e+06	1.24821e+06	1.57523e+06	1.40719e+06	1.79724e+06	1.70789e+06	1.50761e+06	1.66755e+06	1.52527e+06	1.64111e+06
P83882	Rpl36a Rpl44	60S ribosomal protein L36a (60S ribosomal protein L44)	0.3892	1.16577	4922.5	16988.8	12654.4	17374.6	20044.4	14396.9	13030.8	16112	20821.2	18960.6	14993.2	16783.5
Q9D892	Itpa	Inosine triphosphate pyrophosphatase (ITPase) (Inosine triphosphatase) (EC 3.6.1.19) (Non-canonical purine NTP pyrophosphatase) (Non-standard purine NTP pyrophosphatase) (Nucleoside-triphosphate diphosphatase) (Nucleoside-triphosphate pyrophosphatase) (NTPase)	0.144685	1.16557	860822	1.392e+06	1.22742e+06	1.16669e+06	1.32312e+06	1.19401e+06	1.21283e+06	1.43738e+06	1.61137e+06	1.45656e+06	1.2404e+06	1.39171e+06
Q8K2Q0	Commd9	COMM domain-containing protein 9	0.415038	1.16504	3912.75	15819.2	10574.9	10321.3	13232.2	10772.1	10045	13029.4	17850.5	11483.8	10340.5	12549.8
Q9QX60	Dguok Dgk	Deoxyguanosine kinase, mitochondrial (dGK) (EC 2.7.1.113)	0.0676529	1.16491	124155	123266	126796	102779	125710	120541	161774	126797	144073	117639	151814	140419
Q6P5F9	Xpo1 Crm1	Exportin-1 (Exp1) (Chromosome region maintenance 1 protein homolog)	0.168716	1.16471	817147	1.16022e+06	1.259e+06	1.35008e+06	1.08357e+06	1.134e+06	1.05893e+06	1.35128e+06	1.41823e+06	1.50418e+06	1.27127e+06	1.32078e+06
O70318	Epb41l2 Epb4.1l2	Band 4.1-like protein 2 (Generally expressed protein 4.1) (4.1G)	0.0175782	1.1646	2.12235e+06	1.85304e+06	1.7703e+06	1.70653e+06	1.74526e+06	1.83949e+06	2.25277e+06	2.11794e+06	1.94396e+06	2.04825e+06	2.34848e+06	2.14228e+06
Q9DC77	Smpx Csl	Small muscular protein (Stretch-responsive skeletal muscle protein) (Chisel protein)	0.0851812	1.16411	318998	238223	280920	210531	301496	270034	334532	293936	335045	293131	315097	314348
Q8C650	2014-09-10	Septin-10	0.511221	1.16403	16455.7	73704.5	67910.2	54300.2	58264.9	54127.1	37308.3	66714.2	97867.9	61582.1	51555.1	63005.5
Q9DCJ5	Ndufa8	NADH dehydrogenase [ubiquinone] 1 alpha subcomplex subunit 8 (Complex I-19kD) (CI-19kD) (Complex I-PGIV) (CI-PGIV) (NADH-ubiquinone oxidoreductase 19 kDa subunit)	0.4579	1.164	17462.3	76337.1	58407.7	39558.2	48111.4	47975.3	44613.2	63171.8	84538.6	45302.6	41589.5	55843.2
P56480	Atp5b	ATP synthase subunit beta, mitochondrial (EC 3.6.3.14)	0.0164282	1.16257	2.19619e+07	2.52488e+07	2.74456e+07	2.33943e+07	2.60545e+07	2.4821e+07	2.71031e+07	2.89688e+07	3.14385e+07	3.00919e+07	2.66791e+07	2.88563e+07
Q8CGY8	Ogt	UDP-N-acetylglucosamine--peptide N-acetylglucosaminyltransferase 110 kDa subunit (EC 2.4.1.255) (O-GlcNAc transferase subunit p110) (O-linked N-acetylglucosamine transferase 110 kDa subunit) (OGT)	0.271425	1.16208	4498.15	8689.65	7729.49	7840.88	9385.25	7628.68	8907.84	8862.41	11072	7775.94	7707.63	8865.17
Q64727	Vcl	Vinculin (Metavinculin)	0.0144862	1.16206	5.7748e+06	5.13479e+06	5.45815e+06	4.68174e+06	5.26806e+06	5.26351e+06	6.8733e+06	5.97212e+06	5.99082e+06	5.59507e+06	6.15125e+06	6.11651e+06
Q61206	Pafah1b2 Pafahb	Platelet-activating factor acetylhydrolase IB subunit beta (EC 3.1.1.47) (PAF acetylhydrolase 30 kDa subunit) (PAF-AH 30 kDa subunit) (PAF-AH subunit beta) (PAFAH subunit beta)	0.0815081	1.16092	982444	1.51891e+06	1.36629e+06	1.24711e+06	1.38558e+06	1.30007e+06	1.39515e+06	1.56769e+06	1.6365e+06	1.45223e+06	1.49482e+06	1.50928e+06
Q9JIF0	Prmt1 Hrmt1l2 Mrmt1	Protein arginine N-methyltransferase 1 (EC 2.1.1.-) (Histone-arginine N-methyltransferase PRMT1) (EC 2.1.1.125)	0.0847837	1.16084	955627	1.22424e+06	1.19964e+06	1.25008e+06	1.223e+06	1.17052e+06	1.08805e+06	1.42175e+06	1.38171e+06	1.50911e+06	1.39329e+06	1.35878e+06
Q9R061	Nubp2	Cytosolic Fe-S cluster assembly factor NUBP2 (Nucleotide-binding protein 2) (NBP 2)	0.152806	1.16067	26065.3	32186.3	37022.2	38294.8	33660.1	33445.7	35450.4	40977.1	47617.9	37662.5	32388.8	38819.3
P21107	Tpm3 Tpm-5 Tpm5	Tropomyosin alpha-3 chain (Gamma-tropomyosin) (Tropomyosin-3)	0.0886898	1.16037	1.13934e+06	1.15531e+06	1.1846e+06	1.33484e+06	1.49376e+06	1.26157e+06	1.72242e+06	1.26652e+06	1.36655e+06	1.37381e+06	1.59017e+06	1.46389e+06
Q62203	Sf3a2 Sap62	Splicing factor 3A subunit 2 (SF3a66) (Spliceosome-associated protein 62) (SAP 62)	0.4602	1.16035	8501.4	37272.5	28737.5	22740	29316.9	25313.7	22443.9	37740	36359.5	30565.3	19755.2	29372.8
Q99J99	Mpst	3-mercaptopyruvate sulfurtransferase (MST) (EC 2.8.1.2)	0.289313	1.16006	70957.1	99314.3	107564	91870.7	108417	95624.7	83681.4	109161	150575	113180	98054.8	110931
Q91WK5	Gcsh	Glycine cleavage system H protein, mitochondrial (Lipoic acid-containing protein)	0.00141098	1.16004	195534	208940	204295	191479	217267	203503	230910	232827	256600	231882	228142	236072
Q8C1B7	Sept11 D5Ertd606e	Septin-11	0.116793	1.15843	43265.8	38803.1	39075.4	51807.1	42838.7	43158	41751	49709	61606.3	46662.4	50247.9	49995.3
P23198	Cbx3	Chromobox protein homolog 3 (Heterochromatin protein 1 homolog gamma) (HP1 gamma) (M32) (Modifier 2 protein)	0.0425937	1.15823	1.41019e+06	1.11814e+06	1.22822e+06	1.44158e+06	1.27966e+06	1.29556e+06	1.51826e+06	1.42009e+06	1.40765e+06	1.41778e+06	1.73898e+06	1.50055e+06
P21981	Tgm2	Protein-glutamine gamma-glutamyltransferase 2 (EC 2.3.2.13) (Tissue transglutaminase) (Transglutaminase C) (TG(C)) (TGC) (TGase C) (Transglutaminase-2) (TGase-2)	0.02734	1.15822	664025	644930	706731	686111	720381	684436	904645	783977	688334	735219	851473	792730
O35887	Calu	Calumenin (Crocalbin)	0.0810457	1.15752	999667	837981	954265	941366	1.15781e+06	978217	1.19291e+06	1.25072e+06	934045	1.0935e+06	1.19034e+06	1.1323e+06
Q8BFW7	Lpp	Lipoma-preferred partner homolog	0.276322	1.1571	115906	62849.4	73342.9	80141.1	67476	79943	105072	77558.9	92572.8	74472.9	112834	92502.1
Q9DCX2	Atp5h	ATP synthase subunit d, mitochondrial (ATPase subunit d)	0.494809	1.15705	304875	440361	746269	560693	371696	484779	406716	461267	783331	743094	410147	560911
Q922R5	Smek2 Kiaa1387 Pp4r3b Ppp4r3b	Serine/threonine-protein phosphatase 4 regulatory subunit 3B (SMEK homolog 2)	0.455898	1.15656	5645.81	15918.5	12550.9	12157.8	12636.4	11781.9	9234.38	17687	10694.1	16385.5	14130.9	13626.4
Q9DCT8	Crip2 Crp2 Hlp	Cysteine-rich protein 2 (CRP-2) (Heart LIM protein)	0.219398	1.15548	120813	87807	78297.7	117249	92979.6	99429.3	103311	113899	119628	93604.6	144001	114889
P63158	Hmgb1 Hmg-1 Hmg1	High mobility group protein B1 (High mobility group protein 1) (HMG-1)	0.369212	1.15535	2.43341e+06	1.7524e+06	1.71589e+06	1.55225e+06	2.08284e+06	1.90736e+06	2.6745e+06	2.01748e+06	1.76172e+06	1.64711e+06	2.91748e+06	2.20366e+06
P63330	Ppp2ca	Serine/threonine-protein phosphatase 2A catalytic subunit alpha isoform (PP2A-alpha) (EC 3.1.3.16)	0.0243539	1.15493	936845	1.17215e+06	1.15131e+06	1.09139e+06	1.21045e+06	1.11243e+06	1.15973e+06	1.26919e+06	1.32571e+06	1.30987e+06	1.35935e+06	1.28477e+06
Q8VCH8	Ubxn4 Ubxd2 Ubxdc1	UBX domain-containing protein 4 (Erasin) (UBX domain-containing protein 2)	0.427776	1.15468	13504.1	22675.8	17513.5	12061.4	13926.9	15936.3	14237.5	18394.1	24591.6	21970.6	12812.8	18401.3
P35831	Ptpn12	Tyrosine-protein phosphatase non-receptor type 12 (EC 3.1.3.48) (MPTP-PEST) (Protein-tyrosine phosphatase P19) (P19-PTP)	0.399946	1.15429	2882.47	5611.01	7414.38	7503.68	8652	6412.71	5717.16	6967.05	9756.43	6520.13	8049.92	7402.14
Q8VDN2	Atp1a1	Sodium/potassium-transporting ATPase subunit alpha-1 (Na(+)/K(+) ATPase alpha-1 subunit) (EC 3.6.3.9) (Sodium pump subunit alpha-1)	0.560023	1.15411	51545	60744.5	71314.8	59122.2	37762.4	56097.8	40673.6	59157.1	83946.1	92169.7	47769.3	64743.1
P17182	Eno1 Eno-1	Alpha-enolase (EC 4.2.1.11) (2-phospho-D-glycerate hydro-lyase) (Enolase 1) (Non-neural enolase) (NNE)	0.00517544	1.15383	1.40096e+07	1.56325e+07	1.69275e+07	1.50225e+07	1.67388e+07	1.56662e+07	1.89955e+07	1.81024e+07	1.82229e+07	1.75625e+07	1.74969e+07	1.8076e+07
Q91ZX7	Lrp1 A2mr	Prolow-density lipoprotein receptor-related protein 1 (LRP-1) (Alpha-2-macroglobulin receptor) (A2MR) (CD antigen CD91) [Cleaved into: Low-density lipoprotein receptor-related protein 1 85 kDa subunit (LRP-85); Low-density lipoprotein receptor-related protein 1 515 kDa subunit (LRP-515); Low-density lipoprotein receptor-related protein 1 intracellular domain (LRPICD)]	0.0645222	1.15368	98003	92363	88503.2	97041	100805	95343.1	126299	98914.3	92192.4	111250	121323	109996
P61021	Rab5b	Ras-related protein Rab-5B	0.319652	1.15288	16460.2	15154.9	21863	21358.5	19679.8	18903.3	18463.4	20051.3	27402.3	26620.4	16428.5	21793.2
Q3UGR5	Hdhd2	Haloacid dehalogenase-like hydrolase domain-containing protein 2	0.37339	1.15287	135097	374100	353376	280719	329036	294466	304209	384310	404715	337054	267123	339482
Q60780	Gas7	Growth arrest-specific protein 7 (GAS-7)	0.420201	1.15258	7096.22	6698.48	9712.33	8659.84	8647.25	8162.82	12640.8	9505.24	6800.98	6941.51	11153.1	9408.33
P47738	Aldh2 Ahd-1 Ahd1	Aldehyde dehydrogenase, mitochondrial (EC 1.2.1.3) (AHD-M1) (ALDH class 2) (ALDH-E2) (ALDHI)	0.0168984	1.15251	8.67368e+06	8.45396e+06	9.61761e+06	8.21998e+06	8.44758e+06	8.68256e+06	1.02418e+07	9.96282e+06	1.08932e+07	1.02637e+07	8.67226e+06	1.00067e+07
Q68FH4	Galk2	N-acetylgalactosamine kinase (EC 2.7.1.157) (GalNAc kinase) (Galactokinase 2)	0.396427	1.15249	27874	41766.1	54576.2	37606.3	39523.3	40269.2	50432.1	53041	59317.7	33502.1	35755.8	46409.8
O08709	Prdx6 Aop2 Ltw4 Prdx5	Peroxiredoxin-6 (EC 1.11.1.15) (1-Cys peroxiredoxin) (1-Cys PRX) (Acidic calcium-independent phospholipase A2) (aiPLA2) (EC 3.1.1.-) (Antioxidant protein 2) (Non-selenium glutathione peroxidase) (NSGPx) (EC 1.11.1.9)	0.00942415	1.15238	6.19419e+06	6.58508e+06	6.23179e+06	6.0327e+06	7.45024e+06	6.4988e+06	7.91659e+06	7.75897e+06	7.31712e+06	7.28515e+06	7.16752e+06	7.48907e+06
Q6ZWV7	Rpl35	60S ribosomal protein L35	0.494148	1.15208	12339.2	29200.6	21098.8	19617.8	35870.7	23625.4	17502.1	23890.5	38345	33686.2	22668.4	27218.4
Q00PI9	Hnrnpul2 Hnrpul2 Manp	Heterogeneous nuclear ribonucleoprotein U-like protein 2 (MLF1-associated nuclear protein)	0.00885922	1.1519	2.0432e+06	1.92158e+06	1.72983e+06	1.71952e+06	1.90032e+06	1.86289e+06	2.29535e+06	2.17188e+06	2.03908e+06	2.00984e+06	2.21314e+06	2.14586e+06
Q6A4J8	Usp7 Hausp	Ubiquitin carboxyl-terminal hydrolase 7 (EC 3.4.19.12) (Deubiquitinating enzyme 7) (Herpesvirus-associated ubiquitin-specific protease) (mHAUSP) (Ubiquitin thioesterase 7) (Ubiquitin-specific-processing protease 7)	0.0252634	1.15166	547298	690267	581330	591057	617457	605482	614008	682386	744535	725717	719913	697312
Q9CQI6	Cotl1 Clp	Coactosin-like protein	0.153859	1.15096	391933	395803	460956	489028	548084	457161	555716	628411	492266	523565	430917	526175
O35737	Hnrnph1 Hnrph Hnrph1	Heterogeneous nuclear ribonucleoprotein H (hnRNP H) [Cleaved into: Heterogeneous nuclear ribonucleoprotein H, N-terminally processed]	0.17847	1.15095	2.41437e+06	1.92525e+06	1.97044e+06	2.3837e+06	2.30904e+06	2.20056e+06	2.5931e+06	2.80367e+06	2.07118e+06	2.13077e+06	3.06493e+06	2.53273e+06
Q8BJY1	Psmd5 Kiaa0072	26S proteasome non-ATPase regulatory subunit 5 (26S protease subunit S5 basic) (26S proteasome subunit S5B)	0.012539	1.15046	817617	870360	857531	820216	841934	841532	844472	964017	930729	1.05653e+06	1.04501e+06	968151
P36536	Sar1a Sara Sara1	GTP-binding protein SAR1a	0.340404	1.15035	103210	84215.1	62399.2	70188.5	67122.2	77427	101508	70116.9	67755.8	94116.6	111843	89068.1
P28667	Marcksl1 Mlp Mrp	MARCKS-related protein (Brain protein F52) (MARCKS-like protein 1) (Macrophage myristoylated alanine-rich C kinase substrate) (Mac-MARCKS) (MacMARCKS)	0.160821	1.15034	966659	788845	824426	887675	836838	860889	1.17264e+06	995833	761789	905616	1.11567e+06	990311
Q60596	Xrcc1 Xrcc-1	DNA repair protein XRCC1 (X-ray repair cross-complementing protein 1)	0.507237	1.15032	9193.32	7964.27	6455.31	8159.39	7883.6	7931.18	9737.49	11088	5316.28	7733.16	11742.1	9123.41
Q4VAA2	Cdv3	Protein CDV3 (Carnitine deficiency-associated protein 3) (Tyrosine-phosphorylated protein 36) (TPP36)	0.273497	1.14834	593308	449584	475972	446049	477102	488403	675162	520607	415143	509633	683712	560851
P14115	Rpl27a	60S ribosomal protein L27a (L29)	0.316156	1.1476	442091	1.06507e+06	945006	1.04823e+06	1.14496e+06	929071	1.0058e+06	1.11956e+06	1.08154e+06	1.09584e+06	1.0283e+06	1.06621e+06
P19137	Lama1 Lama Lama-1	Laminin subunit alpha-1 (Laminin A chain) (Laminin-1 subunit alpha) (Laminin-3 subunit alpha) (S-laminin subunit alpha) (S-LAM alpha)	0.597355	1.14747	1284.4	6021.35	10711.6	5467.96	8089.65	6315	3988.14	4730.44	14208.3	6701.62	6602.69	7246.25
Q9Z0H4	Celf2 Cugbp2 Napor	CUGBP Elav-like family member 2 (CELF-2) (Bruno-like protein 3) (CUG triplet repeat RNA-binding protein 2) (CUG-BP2) (CUG-BP- and ETR-3-like factor 2) (ELAV-type RNA-binding protein 3) (ETR-3) (mETR-3) (Neuroblastoma apoptosis-related RNA-binding protein) (mNapor) (RNA-binding protein BRUNOL-3)	0.152153	1.14735	122253	92960.8	81875.2	114578	104017	103137	127100	122809	101182	106554	134022	118333
Q6PIP5	Nudcd1	NudC domain-containing protein 1	0.384164	1.14644	4067.4	14427.1	10388.2	10691.4	11213.6	10157.5	9682.56	10602.3	11995.3	13806.7	12138.2	11645
Q921F2	Tardbp Tdp43	TAR DNA-binding protein 43 (TDP-43)	0.106531	1.14636	2.22655e+06	3.48085e+06	3.16313e+06	2.97446e+06	2.87203e+06	2.9434e+06	3.17222e+06	3.44385e+06	3.64741e+06	3.12923e+06	3.47824e+06	3.37419e+06
Q6P1B1	Xpnpep1	Xaa-Pro aminopeptidase 1 (EC 3.4.11.9) (Aminoacylproline aminopeptidase) (Cytosolic aminopeptidase P) (Soluble aminopeptidase P) (sAmp) (X-Pro aminopeptidase 1) (X-prolyl aminopeptidase 1, soluble)	0.0609929	1.14616	2.59784e+06	2.51544e+06	2.71927e+06	2.28277e+06	2.86652e+06	2.59637e+06	3.50558e+06	3.08361e+06	2.84903e+06	2.66767e+06	2.77332e+06	2.97584e+06
Q3U1J4	Ddb1	DNA damage-binding protein 1 (DDB p127 subunit) (Damage-specific DNA-binding protein 1) (UV-damaged DNA-binding factor)	0.00214048	1.14571	3.36522e+06	3.77945e+06	3.40693e+06	3.44057e+06	3.73396e+06	3.54523e+06	3.8412e+06	4.23901e+06	3.96452e+06	4.05174e+06	4.21261e+06	4.06182e+06
Q64105	Spr	Sepiapterin reductase (SPR) (EC 1.1.1.153)	0.0188559	1.14565	184070	180934	204633	181501	201860	190600	236413	221152	216622	227580	190033	218360
Q9D1D4	Tmed10 Tmp21	Transmembrane emp24 domain-containing protein 10 (21 kDa transmembrane-trafficking protein) (Transmembrane protein Tmp21) (p24 family protein delta-1) (p24delta1)	0.361007	1.14539	132112	148450	181070	183346	116829	152361	156718	161358	225716	202390	126380	174513
Q8BL66	Eea1	Early endosome antigen 1	0.0610832	1.14533	24263.4	21907.6	26276.3	25924.2	24327.4	24539.8	32007.7	29751.9	27712.5	23451.4	27607.1	28106.1
P26041	Msn	Moesin (Membrane-organizing extension spike protein)	0.0698057	1.14512	78716.5	73404.4	84623.9	66734.5	71858.4	75067.5	90828	79099.6	99213.4	85691.5	74975.1	85961.5
Q8K019	Bclaf1 Btf Kiaa0164	Bcl-2-associated transcription factor 1 (Btf)	0.316192	1.14489	59527.5	41494.7	43214	34811.5	55208.2	46851.2	58222.5	49384.7	41371.6	50141.8	69077.8	53639.7
P20918	Plg	Plasminogen (EC 3.4.21.7) [Cleaved into: Plasmin heavy chain A; Activation peptide; Angiostatin; Plasmin heavy chain A, short form; Plasmin light chain B]	0.118201	1.14473	308731	233563	292053	239408	265486	267848	365629	305275	311773	289001	261394	306614
Q8BH50		Uncharacterized protein C18orf25 homolog	0.217101	1.14454	28765.4	28170	20912.5	28374.5	25338.9	26312.3	29495.5	33984.8	24886.1	25540.3	36670.9	30115.5
Q9Z2I8	Suclg2	Succinyl-CoA ligase [GDP-forming] subunit beta, mitochondrial (EC 6.2.1.4) (GTP-specific succinyl-CoA synthetase subunit beta) (Succinyl-CoA synthetase beta-G chain) (SCS-betaG)	0.080098	1.14426	643683	448922	515903	453302	509729	514308	640944	576619	612879	559268	552794	588501
Q9WTP7	Ak3 Ak3l Ak3l1 Akl3l	GTP:AMP phosphotransferase AK3, mitochondrial (EC 2.7.4.10) (Adenylate kinase 3) (AK 3) (Adenylate kinase 3 alpha-like 1)	0.107393	1.14419	80905.2	78836.4	88098.5	65197.3	85766.5	79760.8	91611.2	87554.9	110149	85527.7	81463.3	91261.2
Q923D4	Sf3b5 Sf3b10	Splicing factor 3B subunit 5 (SF3b5) (Pre-mRNA-splicing factor SF3b 10 kDa subunit)	0.0894439	1.14399	137647	170073	176171	206239	178560	173738	180516	192008	203664	197631	219952	198754
Q00724	Rbp4	Retinol-binding protein 4 (Plasma retinol-binding protein) (PRBP) (RBP)	0.416091	1.14389	24119	14468.3	23088.6	19563.4	26898.4	21627.5	33149.9	28677.7	17754.2	21610.2	22505	24739.4
Q9Z1R2	Bag6 Bat3	Large proline-rich protein BAG6 (BAG family molecular chaperone regulator 6) (BCL2-associated athanogene 6) (BAG-6) (BAG6) (HLA-B-associated transcript 3) (Protein Scythe)	0.0165617	1.14383	530154	563891	591591	588988	684105	591746	684822	650742	672085	658497	718136	676856
P62835	Rap1a Krev-1	Ras-related protein Rap-1A (Ras-related protein Krev-1)	0.30655	1.14376	98535.3	127699	183863	145545	125248	136178	129632	153502	182486	186032	127125	155756
Q61207	Psap Sgp1	Sulfated glycoprotein 1 (SGP-1) (Prosaposin)	0.00384561	1.14368	1.65138e+06	1.5626e+06	1.48333e+06	1.70758e+06	1.7136e+06	1.6237e+06	1.81756e+06	1.88003e+06	1.74368e+06	1.94538e+06	1.89827e+06	1.85698e+06
O88746	Tom1	Target of Myb protein 1	0.369194	1.14357	11590.8	20415.2	18502.9	21919.1	28374.9	20160.6	17768.2	23330.5	28382.9	20131.1	25662.7	23055.1
Q8BGS1	Epb41l5 Epb4.1l5 Kiaa1548	Band 4.1-like protein 5	0.16049	1.14345	6035.14	5604.35	3997.9	4059.87	3917.77	4723	5959.87	5313.57	5375.61	5322.95	5030.48	5400.5
Q9D902	Gtf2e2	General transcription factor IIE subunit 2 (Transcription initiation factor IIE subunit beta) (TFIIE-beta)	0.416264	1.14295	3392.12	14855.9	12606	13280.6	13808.1	11588.5	11271	13303.3	15324.1	11979.2	14347.8	13245.1
Q9D727		Uncharacterized protein C6orf226 homolog	0.303248	1.14267	7634.72	15008.4	12947	14279.2	12618.7	12497.6	12030	16643.3	15852.5	12319.7	14557.5	14280.6
P35278	Rab5c	Ras-related protein Rab-5C	0.252869	1.14216	31042.2	41385.5	55745	43224.5	44885.8	43256.6	52486.1	45715	45778.1	61076.8	41974.2	49406.1
O70311	Nmt2	Glycylpeptide N-tetradecanoyltransferase 2 (EC 2.3.1.97) (Myristoyl-CoA:protein N-myristoyltransferase 2) (NMT 2) (Peptide N-myristoyltransferase 2) (Type II N-myristoyltransferase)	0.394043	1.14192	295179	407796	343521	243563	294593	316930	265065	318073	509229	346111	371069	361909
Q9DC61	Pmpca Inpp5e	Mitochondrial-processing peptidase subunit alpha (EC 3.4.24.64) (Alpha-MPP) (P-55)	0.42641	1.14171	624.873	34574.3	25004.6	13256.5	21403.2	18972.7	13361.8	20554.1	34358.2	24876.7	15155.4	21661.2
Q99PT1	Arhgdia C87222 Gdi1	Rho GDP-dissociation inhibitor 1 (Rho GDI 1) (GDI-1) (Rho-GDI alpha)	0.00266298	1.14169	3.70802e+06	4.19084e+06	4.06113e+06	4.00891e+06	4.33433e+06	4.06065e+06	4.69895e+06	4.69331e+06	4.35079e+06	4.62967e+06	4.80729e+06	4.636e+06
P62322	Lsm5	U6 snRNA-associated Sm-like protein LSm5	0.468068	1.1413	37300.5	176878	133018	143495	152765	128691	104217	135870	190261	173831	130197	146875
P24270	Cat Cas-1 Cas1	Catalase (EC 1.11.1.6)	0.179505	1.14068	286896	274580	270845	192907	279601	260966	336935	267051	317381	252261	314768	297679
P28654	Dcn	Decorin (Bone proteoglycan II) (PG-S2) (PG40)	0.364658	1.14063	599952	473719	582502	754584	504397	583031	602133	607931	810564	823603	480879	665022
Q9QXT0	Cnpy2 Msap Tmem4 Zsig9	Protein canopy homolog 2 (MIR-interacting saposin-like protein) (Putative secreted protein ZSIG9) (Transmembrane protein 4)	0.108815	1.14054	476624	396410	469903	441145	523375	461492	586510	562464	425559	531783	525428	526349
Q8VEK3	Hnrnpu Hnrpu	Heterogeneous nuclear ribonucleoprotein U (hnRNP U) (Scaffold attachment factor A) (SAF-A)	0.00390856	1.14019	1.62736e+07	1.88366e+07	1.72144e+07	1.74485e+07	1.78509e+07	1.75248e+07	1.84691e+07	2.07815e+07	1.99452e+07	1.976e+07	2.09521e+07	1.99816e+07
Q3UGC7	Eif3j1 Eif3s1-1	Eukaryotic translation initiation factor 3 subunit J-A (eIF3j-A) (Eukaryotic translation initiation factor 3 subunit 1-A) (eIF-3-alpha-A) (eIF3 p35)	0.128811	1.14013	126468	161912	125676	167037	136867	143592	135440	177986	173597	157728	173821	163714
Q64213	Sf1 Zfm1 Zfp162	Splicing factor 1 (CW17) (Mammalian branch point-binding protein) (BBP) (mBBP) (Transcription factor ZFM1) (mZFM) (Zinc finger gene in MEN1 locus) (Zinc finger protein 162)	0.0220224	1.13994	392686	424284	401583	383896	395393	399568	484135	479560	407686	412082	493962	455485
P62869	Tceb2	Transcription elongation factor B polypeptide 2 (Elongin 18 kDa subunit) (Elongin-B) (EloB) (RNA polymerase II transcription factor SIII subunit B) (SIII p18)	0.014966	1.13935	1.16235e+06	1.25437e+06	1.20117e+06	1.29633e+06	1.30457e+06	1.24376e+06	1.47688e+06	1.28499e+06	1.32345e+06	1.55621e+06	1.4438e+06	1.41707e+06
Q02053	Uba1 Sbx Ube1 Ube1ax Ube1x	Ubiquitin-like modifier-activating enzyme 1 (Ubiquitin-activating enzyme E1) (Ubiquitin-activating enzyme E1 X) (Ubiquitin-like modifier-activating enzyme 1 X)	0.0254247	1.13904	4.69266e+06	5.35508e+06	5.40994e+06	4.9466e+06	5.67838e+06	5.21653e+06	5.25106e+06	5.91746e+06	6.41766e+06	6.08295e+06	6.04004e+06	5.94183e+06
Q62188	Dpysl3 Drp3 Ulip	Dihydropyrimidinase-related protein 3 (DRP-3) (Unc-33-like phosphoprotein 1) (ULIP-1)	0.159247	1.13802	362426	272371	286897	294751	311290	305547	412886	316792	308727	306436	393760	347720
P02468	Lamc1 Lamb-2 Lamc-1	Laminin subunit gamma-1 (Laminin B2 chain) (Laminin-1 subunit gamma) (Laminin-10 subunit gamma) (Laminin-11 subunit gamma) (Laminin-2 subunit gamma) (Laminin-3 subunit gamma) (Laminin-4 subunit gamma) (Laminin-6 subunit gamma) (Laminin-7 subunit gamma) (Laminin-8 subunit gamma) (Laminin-9 subunit gamma) (S-laminin subunit gamma) (S-LAM gamma)	0.0456126	1.13725	556308	545065	572848	542119	428194	528907	570242	594906	582170	631063	629122	601501
Q9D187	Fam96b Mip18	Mitotic spindle-associated MMXD complex subunit MIP18 (Protein FAM96B)	0.109865	1.13702	37176.4	50408.7	36753.3	43724.6	43982.3	42409.1	48834.9	50819.9	49808.4	40504.7	51131.7	48219.9
Q9CQV8	Ywhab	14-3-3 protein beta/alpha (Protein kinase C inhibitor protein 1) (KCIP-1) [Cleaved into: 14-3-3 protein beta/alpha, N-terminally processed]	0.0832215	1.13683	3.34892e+06	2.91595e+06	3.10583e+06	3.12542e+06	3.269e+06	3.15302e+06	4.30343e+06	3.29702e+06	3.17864e+06	3.30932e+06	3.83382e+06	3.58445e+06
Q9EST5	Anp32b Pal31	Acidic leucine-rich nuclear phosphoprotein 32 family member B (Proliferation-related acidic leucine-rich protein PAL31)	0.0514647	1.13664	1.09381e+06	970937	930498	912280	970899	975684	991398	1.11172e+06	1.0231e+06	1.1358e+06	1.28301e+06	1.109e+06
P62774	Mtpn Gcdp	Myotrophin (Granule cell differentiation protein) (Protein V-1)	0.007819	1.13638	2.62924e+06	2.71651e+06	2.7756e+06	2.8801e+06	3.13435e+06	2.82716e+06	3.10952e+06	3.25323e+06	3.45494e+06	3.17065e+06	3.07537e+06	3.21274e+06
P63038	Hspd1 Hsp60	60 kDa heat shock protein, mitochondrial (60 kDa chaperonin) (Chaperonin 60) (CPN60) (HSP-65) (Heat shock protein 60) (HSP-60) (Hsp60) (Mitochondrial matrix protein P1)	0.0380306	1.13628	9.08129e+06	1.10285e+07	1.17471e+07	9.97646e+06	1.13582e+07	1.06383e+07	1.2148e+07	1.26521e+07	1.23518e+07	1.22652e+07	1.10234e+07	1.20881e+07
Q99LC5	Etfa	Electron transfer flavoprotein subunit alpha, mitochondrial (Alpha-ETF)	0.0463053	1.13612	1.79403e+06	1.97336e+06	1.98317e+06	1.62364e+06	1.98081e+06	1.871e+06	2.20635e+06	2.19464e+06	2.30139e+06	2.06962e+06	1.85643e+06	2.12568e+06
Q9QXS1	Plec Plec1	Plectin (PCN) (PLTN) (Plectin-1) (Plectin-6)	0.103365	1.13611	228221	242665	296162	297296	254356	263740	313779	263243	315700	272293	333168	299637
P62737	Acta2 Actsa Actvs	Actin, aortic smooth muscle (Alpha-actin-2)	0.490357	1.13594	356994	237794	210635	371274	286776	292694	348210	290355	207906	398448	417499	332484
Q9Z2V5	Hdac6	Histone deacetylase 6 (HD6) (EC 3.5.1.98) (Histone deacetylase mHDA2)	0.0366635	1.13549	392726	393682	359905	379099	390686	383220	441670	390578	418351	412925	512194	435144
Q61823	Pdcd4 Ma3 Tis	Programmed cell death protein 4 (Protein MA-3) (Topoisomerase-inhibitor suppressed protein)	0.0158707	1.13534	556393	609640	530563	533941	507263	547560	587344	597054	619626	689300	614998	621664
P06909	Cfh Hf1	Complement factor H (Protein beta-1-H)	0.653232	1.13492	58523.5	31510.6	35564.8	24553.2	43290.2	38688.4	69718.2	45860.6	28520.3	26989.8	48452.7	43908.3
P37913	Lig1 Lig-1	DNA ligase 1 (EC 6.5.1.1) (DNA ligase I) (Polydeoxyribonucleotide synthase [ATP] 1)	0.153702	1.13485	84381.5	106762	80583.8	69850.3	92721.8	86859.8	87864	102728	109206	88326.2	104740	98572.7
P59328	Wdhd1 And1	WD repeat and HMG-box DNA-binding protein 1 (Acidic nucleoplasmic DNA-binding protein 1) (And-1)	0.254254	1.13379	96075.4	92365.6	98383.5	90359.2	96450.2	94726.8	75456.4	107424	109631	118491	126000	107401
Q8CAA7	Pgm2l1	Glucose 1,6-bisphosphate synthase (EC 2.7.1.106) (Phosphoglucomutase-2-like 1)	0.390174	1.13352	11478	19574	21498.8	21592.8	14919.7	17812.7	14480.4	19513.5	19639.5	23663.9	23658.1	20191.1
Q91YN9	Bag2	BAG family molecular chaperone regulator 2 (BAG-2) (Bcl-2-associated athanogene 2)	0.0601313	1.13328	70666.8	64916	75867.6	71374.2	78425.9	72250.1	94227.7	87279.6	77300	76835	73757	81879.8
Q62393	Tpd52	Tumor protein D52 (mD52)	0.0408748	1.13319	187132	194415	201730	202305	197168	196550	235280	191972	207347	227588	251459	222729
O89079	Cope Cope1	Coatomer subunit epsilon (Epsilon-coat protein) (Epsilon-COP)	0.0273602	1.13277	807207	820670	802092	817163	809240	811274	778909	1.01301e+06	900777	964340	937899	918987
P56391	Cox6b1 Cox6b	Cytochrome c oxidase subunit 6B1 (Cytochrome c oxidase subunit VIb isoform 1) (COX VIb-1)	0.205038	1.13266	679796	736971	740953	685089	762742	721110	700021	872570	1.02562e+06	824547	661122	816775
O54734	Ddost	Dolichyl-diphosphooligosaccharide--protein glycosyltransferase 48 kDa subunit (DDOST 48 kDa subunit) (Oligosaccharyl transferase 48 kDa subunit) (EC 2.4.99.18)	0.50598	1.13242	321117	481189	633818	598911	465155	500038	391547	624560	748566	640802	425802	566255
Q9CXS4	Cenpv Prr6	Centromere protein V (CENP-V) (Proline-rich protein 6)	0.0429886	1.13217	391499	437278	354119	411936	403959	399758	502370	427843	477634	405948	449175	452594
P70296	Pebp1 Pbp Pebp	Phosphatidylethanolamine-binding protein 1 (PEBP-1) (HCNPpp) [Cleaved into: Hippocampal cholinergic neurostimulating peptide (HCNP)]	0.00300383	1.13124	2.39209e+07	2.43004e+07	2.563e+07	2.53472e+07	2.66349e+07	2.51667e+07	2.94584e+07	2.93418e+07	2.62214e+07	2.80663e+07	2.92597e+07	2.84695e+07
Q8BX09	Rbbp5	Retinoblastoma-binding protein 5 (RBBP-5)	0.342755	1.13111	5359.18	6508.29	7204.4	4837.28	7158.54	6213.54	4909.76	8005.34	7463.63	6946.04	7816.08	7028.17
Q03958	Pfdn6 H2-Ke2 Pfd6	Prefoldin subunit 6 (Protein Ke2)	0.0756048	1.13085	201913	260896	227797	268050	272193	246170	263959	274135	267545	281518	304745	278380
O54781	Srpk2	SRSF protein kinase 2 (EC 2.7.11.1) (SFRS protein kinase 2) (Serine/arginine-rich protein-specific kinase 2) (SR-protein-specific kinase 2) [Cleaved into: SRSF protein kinase 2 N-terminal; SRSF protein kinase 2 C-terminal]	0.218394	1.13077	20942	20735.4	16774.7	15228.5	18880.3	18512.2	22992.2	22624.2	20064.2	16172	22812.2	20933
P17918	Pcna	Proliferating cell nuclear antigen (PCNA) (Cyclin)	0.232236	1.1296	2.11194e+06	2.91468e+06	2.84309e+06	2.62018e+06	2.92163e+06	2.68231e+06	2.27475e+06	3.18721e+06	3.25777e+06	3.15912e+06	3.27079e+06	3.02993e+06
Q9CQ92	Fis1 Ttc11	Mitochondrial fission 1 protein (FIS1 homolog) (Tetratricopeptide repeat protein 11) (TPR repeat protein 11)	0.333184	1.12955	136597	137570	152635	202417	152232	156290	206550	175591	123661	185363	191521	176537
P70398	Usp9x Fafl Fam	Probable ubiquitin carboxyl-terminal hydrolase FAF-X (EC 3.4.19.12) (Deubiquitinating enzyme FAF-X) (Fat facets homolog) (Fat facets protein-related, X-linked) (Ubiquitin carboxyl-terminal hydrolase FAM) (Ubiquitin thioesterase FAF-X) (Ubiquitin-specific protease 9, X chromosome) (Ubiquitin-specific-processing protease FAF-X)	0.00742606	1.1295	255085	266406	271096	286414	300745	275949	294787	321911	310045	304042	327634	311684
O08583	Alyref Aly Ref1 Refbp1 THOC4	THO complex subunit 4 (Tho4) (Ally of AML-1 and LEF-1) (Aly/REF export factor) (REF1-I) (RNA and export factor-binding protein 1) (Transcriptional coactivator Aly/REF)	0.0880955	1.12918	746415	880073	717808	800924	718359	772716	958725	866769	752951	815041	969179	872533
P35550	Fbl	rRNA 2'-O-methyltransferase fibrillarin (EC 2.1.1.-) (Histone-glutamine methyltransferase) (Nucleolar protein 1)	0.0982495	1.12874	199715	244712	201456	220877	256374	224627	266821	263648	279715	225377	232166	253545
Q60692	Psmb6 Lmp19	Proteasome subunit beta type-6 (EC 3.4.25.1) (Low molecular mass protein 19) (Macropain delta chain) (Multicatalytic endopeptidase complex delta chain) (Proteasome delta chain) (Proteasome subunit Y)	0.236374	1.12792	1.22145e+06	1.92609e+06	1.69372e+06	2.00881e+06	1.91019e+06	1.75205e+06	1.81618e+06	2.10146e+06	2.29537e+06	1.85716e+06	1.8107e+06	1.97618e+06
Q9CQ89	Cuta	Protein CutA (Brain acetylcholinesterase putative membrane anchor)	0.0703435	1.12774	310144	398666	332314	361885	372455	355093	367318	369809	414339	400397	450406	400454
O88477	Igf2bp1 Vickz1	Insulin-like growth factor 2 mRNA-binding protein 1 (IGF2 mRNA-binding protein 1) (IMP-1) (Coding region determinant-binding protein) (CRD-BP) (IGF-II mRNA-binding protein 1) (VICKZ family member 1) (Zipcode-binding protein 1) (ZBP-1)	0.20454	1.12693	31080	24632.8	21235.7	20926.5	22550.4	24085.1	22376.6	26895.7	29958.6	26393	30086.6	27142.1
Q9ERU9	Ranbp2	E3 SUMO-protein ligase RanBP2 (EC 6.3.2.-) (Ran-binding protein 2) (RanBP2)	0.189787	1.12669	68230.1	65671.1	56519.5	76427.4	69912.1	67352	83352.1	62866.6	69592.2	73491.2	90122.6	75884.9
Q9Z0Y1	Dctn3	Dynactin subunit 3 (Dynactin light chain p24)	0.460597	1.12659	17672.1	57051.7	70844.4	56910.3	48904.7	50276.6	42031.1	63463	67456.7	59770.3	50484.6	56641.2
P62307	Snrpf	Small nuclear ribonucleoprotein F (snRNP-F) (Sm protein F) (Sm-F) (SmF)	0.122446	1.12636	299138	393690	347747	419242	338838	359731	384690	435858	371659	381545	452173	405185
Q9QUI0	Rhoa Arha Arha2	Transforming protein RhoA	0.404307	1.1258	263669	262667	315102	271862	229711	268602	263395	254015	384929	374998	234627	302393
Q99MV7	Rnf17	RING finger protein 17 (Mad member-interacting protein 2) (Mmip-2)	0.53333	1.12557	9407.25	48313.1	41315.7	35742.3	37290.8	34413.8	23609.2	38171.6	55482.5	41400	35012.7	38735.2
Q9DBG6	Rpn2	Dolichyl-diphosphooligosaccharide--protein glycosyltransferase subunit 2 (EC 2.4.99.18) (Dolichyl-diphosphooligosaccharide--protein glycosyltransferase 63 kDa subunit) (Ribophorin II) (RPN-II) (Ribophorin-2)	0.628958	1.12495	40360.9	112288	146297	89345	74901	92638.4	70548.3	87209.5	156358	140700	66252.5	104214
Q9CPQ3	Tomm22 Tom22	Mitochondrial import receptor subunit TOM22 homolog (Translocase of outer membrane 22 kDa subunit homolog)	0.27376	1.12453	82734	105874	96912	92631	97644.3	95159	79289.7	109545	113756	130475	101979	107009
Q8R5M8	Cadm1 Igsf4 Necl2 Ra175 Syncam SynCam1 Tslc1	Cell adhesion molecule 1 (Immunoglobulin superfamily member 4) (IgSF4) (Nectin-like protein 2) (NECL-2) (Spermatogenic immunoglobulin superfamily) (SgIgSF) (Synaptic cell adhesion molecule) (SynCAM) (Tumor suppressor in lung cancer 1) (TSLC-1)	0.344322	1.12435	444554	590894	652780	575243	510588	554812	454571	615728	739813	725665	583237	623803
Q91WC0	Setd3 D12Ertd771e	Histone-lysine N-methyltransferase setd3 (EC 2.1.1.43) (Endothelial differentiation inhibitory protein D10) (SET domain-containing protein 3)	0.380245	1.12366	45880.1	94109.4	80883.6	73746.2	78897.9	74703.5	65036.7	87149.7	103605	82140.9	81775.9	83941.6
Q9D8B3	Chmp4b	Charged multivesicular body protein 4b (Chromatin-modifying protein 4b) (CHMP4b)	0.139225	1.12282	343838	307561	329439	381102	350499	342488	420567	380884	314394	368347	438572	384553
P61971	Nutf2 Ntf2	Nuclear transport factor 2 (NTF-2)	0.010808	1.12269	1.2356e+06	1.30027e+06	1.24494e+06	1.27207e+06	1.41972e+06	1.29452e+06	1.32222e+06	1.52661e+06	1.48824e+06	1.46081e+06	1.46886e+06	1.45335e+06
P62242	Rps8	40S ribosomal protein S8	0.393671	1.12225	531384	1.23505e+06	977655	1.17098e+06	1.54005e+06	1.09102e+06	1.04877e+06	1.3386e+06	1.29872e+06	1.31274e+06	1.12314e+06	1.2244e+06
P20108	Prdx3 Aop1 Mer5	Thioredoxin-dependent peroxide reductase, mitochondrial (EC 1.11.1.15) (Antioxidant protein 1) (AOP-1) (PRX III) (Perioredoxin-3) (Protein MER5)	0.0292157	1.12164	2.99492e+06	3.07456e+06	3.22839e+06	2.69463e+06	2.95166e+06	2.98883e+06	3.63523e+06	3.56227e+06	3.19188e+06	3.08987e+06	3.28276e+06	3.35241e+06
Q8R5H1	Usp15 Kiaa0529	Ubiquitin carboxyl-terminal hydrolase 15 (EC 3.4.19.12) (Deubiquitinating enzyme 15) (Ubiquitin thioesterase 15) (Ubiquitin-specific-processing protease 15)	0.447379	1.12132	1504.08	6968.24	5463.57	4439.28	5487.49	4772.53	5496.8	6309.5	5693.76	4887.07	4370.62	5351.55
Q9CY50	Ssr1	Translocon-associated protein subunit alpha (TRAP-alpha) (Signal sequence receptor subunit alpha) (SSR-alpha)	0.266588	1.12048	53780.3	47104.6	46441.5	57906.9	36672	48381.1	48501.8	49442.5	63435.6	61336.4	48333.2	54209.9
P23953	Ces1c Es1	Carboxylesterase 1C (EC 3.1.1.1) (Liver carboxylesterase N) (Lung surfactant convertase) (PES-N)	0.397262	1.11886	2.38893e+06	1.70519e+06	2.54611e+06	1.89672e+06	2.53833e+06	2.21506e+06	3.44113e+06	2.38745e+06	2.16908e+06	2.10364e+06	2.29037e+06	2.47834e+06
Q8R010	Aimp2 Jtv1	Aminoacyl tRNA synthase complex-interacting multifunctional protein 2 (Multisynthase complex auxiliary component p38) (Protein JTV-1)	0.350807	1.11858	44987.4	65516.9	79081.3	73043.8	55262.5	63578.4	65971.8	55923.8	83928.7	78024.7	71737.8	71117.4
Q8BGD9	Eif4b	Eukaryotic translation initiation factor 4B (eIF-4B)	0.102924	1.11828	246347	251869	249609	254649	257247	251944	306572	287688	227354	274622	312481	281743
O09167	Rpl21	60S ribosomal protein L21	0.431639	1.11794	300792	634927	589590	633572	721463	576069	520091	778550	726588	580800	614010	644008
O55137	Acot1 Cte1	Acyl-coenzyme A thioesterase 1 (Acyl-CoA thioesterase 1) (EC 3.1.2.2) (CTE-I) (Inducible cytosolic acyl-coenzyme A thioester hydrolase) (Long chain acyl-CoA thioester hydrolase) (Long chain acyl-CoA hydrolase)	0.0955365	1.11793	42904.8	50343.3	49797.2	54314.8	56575.9	50787.2	61619.6	57885.2	60474.8	51712.4	52189.7	56776.3
Q8CIN4	Pak2	Serine/threonine-protein kinase PAK 2 (EC 2.7.11.1) (Gamma-PAK) (p21-activated kinase 2) (PAK-2) [Cleaved into: PAK-2p27; PAK-2p34]	0.32818	1.11792	289744	224193	227411	232483	250452	244856	351438	297965	217155	236011	266083	273730
P14206	Rpsa Lamr1 P40-8	40S ribosomal protein SA (37 kDa laminin receptor precursor) (37LRP) (37 kDa oncofetal antigen) (37/67 kDa laminin receptor) (LRP/LR) (67 kDa laminin receptor) (67LR) (Laminin receptor 1) (LamR) (Laminin-binding protein precursor p40) (LBP/p40) (OFA/iLRP)	0.0479246	1.11766	5.03275e+06	6.32864e+06	5.70075e+06	5.79187e+06	6.22746e+06	5.81629e+06	6.34943e+06	6.37989e+06	6.21607e+06	6.35677e+06	7.20102e+06	6.50063e+06
P63276	Rps17	40S ribosomal protein S17	0.19691	1.11686	439552	627038	547164	474917	546502	527034	627120	603872	567746	488256	656120	588623
O08638	Myh11	Myosin-11 (Myosin heavy chain 11) (Myosin heavy chain, smooth muscle isoform) (SMMHC)	0.189647	1.11657	2.3291e+06	2.19322e+06	3.06638e+06	3.25838e+06	2.58899e+06	2.68721e+06	3.24523e+06	2.68484e+06	2.8973e+06	3.00803e+06	3.16694e+06	3.00047e+06
Q78PY7	Snd1	Staphylococcal nuclease domain-containing protein 1 (100 kDa coactivator) (p100 co-activator)	0.223161	1.11622	430841	449735	469861	293745	432360	415308	420409	443727	493706	453332	506693	463574
P18760	Cfl1	Cofilin-1 (Cofilin, non-muscle isoform)	0.203871	1.11514	4.73934e+06	7.13052e+06	7.39573e+06	6.04977e+06	6.24057e+06	6.31119e+06	7.44446e+06	7.42829e+06	7.0503e+06	6.1673e+06	7.09908e+06	7.03789e+06
P17426	Ap2a1 Adtaa Clapa1	AP-2 complex subunit alpha-1 (100 kDa coated vesicle protein A) (Adapter-related protein complex 2 subunit alpha-1) (Adaptor protein complex AP-2 subunit alpha-1) (Alpha-adaptin A) (Alpha1-adaptin) (Clathrin assembly protein complex 2 alpha-A large chain) (Plasma membrane adaptor HA2/AP2 adaptin alpha A subunit)	0.571947	1.11498	16077.5	51134.8	60197.9	42556.2	32913.1	40575.9	31041.1	44237.5	66938.9	51194.3	32794.8	45241.3
Q62186	Ssr4	Translocon-associated protein subunit delta (TRAP-delta) (Signal sequence receptor subunit delta) (SSR-delta)	0.376058	1.11459	17101.5	24799.9	30634.2	30543.3	21894.5	24994.7	25545.4	25105.2	35932.6	27873.9	24836.6	27858.7
P61924	Copz1 Copz	Coatomer subunit zeta-1 (Zeta-1-coat protein) (Zeta-1 COP)	0.165156	1.11436	294852	309474	265749	282747	264033	283371	321658	290419	265257	321392	380166	315778
P50396	Gdi1 Rabgdia	Rab GDP dissociation inhibitor alpha (Rab GDI alpha) (Guanosine diphosphate dissociation inhibitor 1) (GDI-1)	0.023656	1.11336	398285	404286	380734	375440	408653	393480	399922	443480	413746	446646	486639	438087
Q8C0L8	Cog5	Conserved oligomeric Golgi complex subunit 5 (COG complex subunit 5) (Component of oligomeric Golgi complex 5)	0.39244	1.11309	9714.75	23088.3	19791.2	21233.3	20561.4	18877.8	18876.3	23292.2	20696.4	22431.2	19767.7	21012.8
Q62036	Azi1 Az1 Azi	5-azacytidine-induced protein 1 (Pre-acrosome localization protein 1)	0.0973239	1.11305	19656	15217.1	17333	20960.8	17574	18148.2	18653.6	19898.7	21267.6	20321.2	20858.5	20199.9
Q9Z1M8	Ik Red Rer	Protein Red (Cytokine IK) (IK factor) (Protein RER)	0.512181	1.11286	22740.3	12419.9	12163.4	11021	14838.9	14636.7	22481.8	15784	13655	11653.3	17868.8	16288.6
Q07076	Anxa7 Anx7	Annexin A7 (Annexin VII) (Annexin-7) (Synexin)	0.0753732	1.11285	262162	244477	215004	215018	253030	237938	249977	273080	267179	291642	242070	264789
Q9EPL8	Ipo7 Ranbp7	Importin-7 (Imp7) (Ran-binding protein 7) (RanBP7)	0.288093	1.11262	106003	158821	162493	170598	161102	151803	138366	176661	179456	184926	165086	168899
Q07417	Acads	Short-chain specific acyl-CoA dehydrogenase, mitochondrial (SCAD) (EC 1.3.8.1) (Butyryl-CoA dehydrogenase)	0.384733	1.11182	356952	515354	640430	448258	481278	488454	491415	601909	650256	551448	420336	543073
Q8CHT0	Aldh4a1	Delta-1-pyrroline-5-carboxylate dehydrogenase, mitochondrial (P5C dehydrogenase) (EC 1.2.1.88) (Aldehyde dehydrogenase family 4 member A1) (L-glutamate gamma-semialdehyde dehydrogenase)	0.34533	1.11035	39669.1	61305.7	66690.2	62267.4	65532.3	59092.9	61389.2	69294.6	79490.1	62009	55885.3	65613.6
Q62048	Pea15 Pea15a	Astrocytic phosphoprotein PEA-15 (15 kDa phosphoprotein enriched in astrocytes)	0.115903	1.11026	198468	177855	164350	168878	186913	179293	228886	186004	182424	183214	214784	199062
Q9CQX2	Cyb5b Cyb5m	Cytochrome b5 type B (Cytochrome b5 outer mitochondrial membrane isoform)	0.536698	1.10965	175259	324465	377307	361172	261677	299976	289350	308075	465539	359626	241753	332869
Q9Z1J3	Nfs1 Nifs	Cysteine desulfurase, mitochondrial (m-Nfs1) (EC 2.8.1.7)	0.126131	1.10924	32595.7	27571.4	29478.5	25500.6	27284.3	28486.1	35141.6	33901.6	28174.2	28706	32065.5	31597.8
Q9EQF6	Dpysl5 Crmp5	Dihydropyrimidinase-related protein 5 (DRP-5) (Collapsin response mediator protein 5) (CRMP-5)	0.461499	1.10863	15155.2	23423.5	23021.9	14527.2	27781.4	20781.8	27928.9	24717.7	25708.7	18438.6	18403	23039.4
P28798	Grn	Granulins (PC cell-derived growth factor) (PCDGF) (Proepithelin) (PEPI) [Cleaved into: Acrogranin (Progranulin); Granulin-1; Granulin-2; Granulin-3; Granulin-4; Granulin-5; Granulin-6; Granulin-7]	0.0205366	1.10824	938566	913546	776480	871620	912629	882568	973853	1.00389e+06	937356	1.01067e+06	964702	978094
Q9DBG3	Ap2b1 Clapb1	AP-2 complex subunit beta (AP105B) (Adapter-related protein complex 2 subunit beta) (Adaptor protein complex AP-2 subunit beta) (Beta-2-adaptin) (Beta-adaptin) (Clathrin assembly protein complex 2 beta large chain) (Plasma membrane adaptor HA2/AP2 adaptin beta subunit)	0.226674	1.10735	607144	961397	835536	804608	781457	798028	765540	911743	956466	868702	916040	883698
P83917	Cbx1 Cbx	Chromobox protein homolog 1 (Heterochromatin protein 1 homolog beta) (HP1 beta) (Heterochromatin protein p25) (M31) (Modifier 1 protein)	0.0381356	1.10677	575449	558871	635977	653070	641633	613000	630266	654390	726636	711646	669312	678450
Q9JM14	Nt5c Dnt1	5'(3')-deoxyribonucleotidase, cytosolic type (EC 3.1.3.-) (Cytosolic 5',3'-pyrimidine nucleotidase) (Deoxy-5'-nucleotidase 1) (dNT-1)	0.426113	1.10663	260612	200721	196718	216876	234484	221882	332628	248342	187778	229524	229437	245542
Q6P4T2	Snrnp200 Kiaa0788	U5 small nuclear ribonucleoprotein 200 kDa helicase (EC 3.6.4.13) (BRR2 homolog) (U5 snRNP-specific 200 kDa protein) (U5-200KD)	0.27984	1.10615	293343	307707	313655	416576	337349	333726	297039	340456	408404	405444	394407	369150
P14152	Mdh1 Mor2	Malate dehydrogenase, cytoplasmic (EC 1.1.1.37) (Cytosolic malate dehydrogenase)	0.0703134	1.10598	3.1711e+06	2.76244e+06	3.12261e+06	2.818e+06	3.08953e+06	2.99274e+06	3.83281e+06	3.14353e+06	3.12338e+06	3.18894e+06	3.26087e+06	3.30991e+06
P61961	Ufm1	Ubiquitin-fold modifier 1	0.341363	1.10566	182159	265685	300746	230444	229062	241619	234606	301792	309427	263119	226795	267148
P62270	Rps18	40S ribosomal protein S18 (Ke-3) (Ke3)	0.241735	1.1051	454956	661578	446672	451333	622161	527340	606091	619658	557469	544347	586247	582762
Q9Z204	Hnrnpc Hnrpc	Heterogeneous nuclear ribonucleoproteins C1/C2 (hnRNP C1/C2)	0.0731753	1.10455	2.23529e+06	2.37024e+06	1.97201e+06	2.06424e+06	2.20624e+06	2.1696e+06	2.36257e+06	2.39497e+06	2.12102e+06	2.45784e+06	2.64579e+06	2.39644e+06
Q99NB9	Sf3b1 Sap155	Splicing factor 3B subunit 1 (Pre-mRNA-splicing factor SF3b 155 kDa subunit) (SF3b155) (Spliceosome-associated protein 155) (SAP 155)	0.453764	1.10453	92565.5	98627.2	158470	171070	112840	126715	126010	138825	162870	165518	106579	139960
Q9CQE8		UPF0568 protein C14orf166 homolog	0.159301	1.10437	578310	832502	696282	729126	772180	721680	735555	831623	838129	830720	748978	797001
Q8R127	Sccpdh	Saccharopine dehydrogenase-like oxidoreductase (EC 1.-.-.-)	0.468054	1.10411	5079.51	120045	137063	125141	93515.2	96168.7	65394	115389	141919	116533	91668.1	106180
Q9D2G5	Synj2 Kiaa0348	Synaptojanin-2 (EC 3.1.3.36) (Synaptic inositol 1,4,5-trisphosphate 5-phosphatase 2)	0.339705	1.10379	224965	170203	195741	179647	174474	189006	210610	261351	219069	168494	183592	208623
P67778	Phb	Prohibitin (B-cell receptor-associated protein 32) (BAP 32)	0.163134	1.10304	2.02493e+06	2.33106e+06	2.35239e+06	2.10793e+06	2.35954e+06	2.23517e+06	2.32781e+06	2.64285e+06	2.67409e+06	2.64386e+06	2.03879e+06	2.46548e+06
Q8VE62	Paip1	Polyadenylate-binding protein-interacting protein 1 (PABP-interacting protein 1) (PAIP-1) (Poly(A)-binding protein-interacting protein 1)	0.383731	1.10289	150846	302678	258731	283956	275331	254309	248047	318212	270352	271052	294706	280474
P97461	Rps5	40S ribosomal protein S5 [Cleaved into: 40S ribosomal protein S5, N-terminally processed]	0.784967	1.10264	5674.13	14815.4	8071.21	5386.37	6643.81	8118.18	8263.47	4882.08	17197.1	7688.28	6726.24	8951.43
P54775	Psmc4 Tbp7	26S protease regulatory subunit 6B (26S proteasome AAA-ATPase subunit RPT3) (CIP21) (MB67-interacting protein) (MIP224) (Proteasome 26S subunit ATPase 4) (Tat-binding protein 7) (TBP-7)	0.24254	1.10259	879905	1.35736e+06	1.17092e+06	1.20713e+06	1.24472e+06	1.172e+06	1.10649e+06	1.36104e+06	1.3212e+06	1.36803e+06	1.30444e+06	1.29224e+06
Q9QYJ0	Dnaja2	DnaJ homolog subfamily A member 2 (mDj3)	0.114075	1.1022	763857	1.02194e+06	864439	920268	845903	883282	931643	1.05888e+06	1.0006e+06	891739	984909	973554
Q9R0N5	Syt5 Syt9	Synaptotagmin-5 (Synaptotagmin IX) (Synaptotagmin V) (SytV)	0.72454	1.10214	9551.39	2617.57	7132.17	4458.01	6158.18	5983.46	4615.31	3483.81	6588.54	7120.07	11165.4	6594.62
P07742	Rrm1	Ribonucleoside-diphosphate reductase large subunit (EC 1.17.4.1) (Ribonucleoside-diphosphate reductase subunit M1) (Ribonucleotide reductase large subunit)	0.636711	1.10196	63853.1	85278.9	91321.3	60149.7	75801.6	75280.9	54551.8	76902.4	110998	103825	68507	82956.9
O35344	Kpna3 Qip2	Importin subunit alpha-4 (Importin alpha Q2) (Qip2) (Karyopherin subunit alpha-3)	0.408967	1.10163	96922.3	178411	151273	144287	163295	146838	125347	172199	154669	181226	175365	161761
Q8CI94	Pygb	Glycogen phosphorylase, brain form (EC 2.4.1.1)	0.196256	1.10162	427122	518851	506579	582585	508712	508770	550616	473775	634903	583967	559084	560469
Q9WUM5	Suclg1	Succinyl-CoA ligase [ADP/GDP-forming] subunit alpha, mitochondrial (EC 6.2.1.4) (EC 6.2.1.5) (Succinyl-CoA synthetase subunit alpha) (SCS-alpha)	0.0553438	1.10134	886977	946484	930544	1.00351e+06	972875	948077	1.1326e+06	1.07185e+06	1.09915e+06	925843	991331	1.04416e+06
Q99J45	Nrbp1 Madm Nrbp	Nuclear receptor-binding protein (HLS7-interacting protein kinase) (MLF1 adapter molecule)	0.04347	1.10114	174186	157559	151123	161303	170653	162965	161730	193902	180519	185717	175366	179447
Q571I9	Aldh16a1	Aldehyde dehydrogenase family 16 member A1	0.538136	1.10099	5752.43	19463.6	20550.9	12534.7	17594.8	15179.3	11893.9	15059.7	21310.8	20118.6	15178	16712.2
O09131	Gsto1 Gstx Gtsttl	Glutathione S-transferase omega-1 (GSTO-1) (EC 2.5.1.18) (Glutathione S-transferase omega 1-1) (GSTO 1-1) (Glutathione-dependent dehydroascorbate reductase) (EC 1.8.5.1) (Monomethylarsonic acid reductase) (MMA(V) reductase) (EC 1.20.4.2) (S-(Phenacyl)glutathione reductase) (SPG-R) (p28)	0.170218	1.10079	33939.5	26087.2	28954.8	30570.8	27732.2	29456.9	30901.3	28125.3	31820.7	36153.8	35127.6	32425.7
P97450	Atp5j	ATP synthase-coupling factor 6, mitochondrial (ATPase subunit F6)	0.0422021	1.10073	1.26984e+06	1.18335e+06	1.16005e+06	1.20001e+06	1.13205e+06	1.18906e+06	1.41832e+06	1.28925e+06	1.16567e+06	1.38078e+06	1.29017e+06	1.30884e+06
P62281	Rps11	40S ribosomal protein S11	0.301229	1.10057	105809	158244	128819	182222	159808	146980	154881	177492	170942	150344	155156	161763
P58774	Tpm2 Tpm-2	Tropomyosin beta chain (Beta-tropomyosin) (Tropomyosin-2)	0.225773	1.10037	500082	399090	506196	617977	490060	502681	611170	507487	526740	529231	591045	553135
P16125	Ldhb Ldh-2 Ldh2	L-lactate dehydrogenase B chain (LDH-B) (EC 1.1.1.27) (LDH heart subunit) (LDH-H)	0.0737149	1.10028	7.63245e+06	8.32268e+06	9.04732e+06	8.24361e+06	8.792e+06	8.40761e+06	9.50832e+06	8.84469e+06	1.04702e+07	8.70526e+06	8.72508e+06	9.25072e+06
Q9D3R9	Taf7l Taf2q	Transcription initiation factor TFIID subunit 7-like (TATA box binding protein-associated factor RNA polymerase II subunit Q) (TATA box-binding protein-associated factor 50 kDa) (Transcription initiation factor TFIID 50 kDa subunit)	0.489123	1.10016	36949.5	31797.9	22435.4	25406.8	27868.6	28891.6	24281.9	25828.5	38360.4	32820.6	37635.7	31785.4
Q9QYC0	Add1	Alpha-adducin (Erythrocyte adducin subunit alpha)	0.0125163	1.10001	532888	549218	605470	553598	561539	560543	593539	595945	658128	636069	599328	616602
P97447	Fhl1	Four and a half LIM domains protein 1 (FHL-1) (KyoT) (RBP-associated molecule 14-1) (RAM14-1) (Skeletal muscle LIM-protein 1) (SLIM) (SLIM-1)	0.458436	1.0997	158674	144856	138962	165546	160880	153784	177789	170928	139800	131715	225347	169116
Q8VEH6	Cbwd1	COBW domain-containing protein 1 (Cobalamin synthase W domain-containing protein 1)	0.387845	1.0997	254795	432197	325868	344987	363284	344226	286838	407587	418658	399319	380317	378544
Q62418	Dbnl Abp1 Sh3p7	Drebrin-like protein (Actin-binding protein 1) (SH3 domain-containing protein 7)	0.0412211	1.0992	424320	427704	381603	450908	440974	425102	453420	481155	431668	465523	504596	467272
O08810	Eftud2 Snrp116	116 kDa U5 small nuclear ribonucleoprotein component (Elongation factor Tu GTP-binding domain-containing protein 2) (U5 snRNP-specific protein, 116 kDa) (U5-116 kDa)	0.125199	1.09893	1.15924e+06	1.49982e+06	1.31239e+06	1.31597e+06	1.25414e+06	1.30831e+06	1.2429e+06	1.45432e+06	1.49205e+06	1.47284e+06	1.52659e+06	1.43774e+06
Q9WU28	Pfdn5 Eig1 Mm1 Pfd5	Prefoldin subunit 5 (C-Myc-binding protein Mm-1) (EIG-1) (Myc modulator 1)	0.285555	1.09828	104867	146712	143183	148771	165991	141905	132601	152223	161398	162190	170845	155852
Q3UW53	Fam129a Niban	Protein Niban (Protein FAM129A)	0.470753	1.098	3225.83	16619.6	32447.7	17576.7	21121.3	18198.2	17733.3	25775.6	21955.1	18253.1	16191.1	19981.6
Q9CQJ4	Rnf2 DinG Ring1b	E3 ubiquitin-protein ligase RING2 (EC 6.3.2.-) (RING finger protein 1B) (RING1b) (RING finger protein 2)	0.190901	1.09782	49265.4	50897.7	43091	47786.7	49332.9	48074.7	48950.6	47159.5	50066.2	53335.1	64375.7	52777.4
Q61081	Cdc37	Hsp90 co-chaperone Cdc37 (Hsp90 chaperone protein kinase-targeting subunit) (p50Cdc37) [Cleaved into: Hsp90 co-chaperone Cdc37, N-terminally processed]	0.0110649	1.09715	917784	981646	886470	958616	964026	941708	1.03919e+06	1.03313e+06	986834	995030	1.11181e+06	1.0332e+06
O35900	Lsm2 G7b	U6 snRNA-associated Sm-like protein LSm2 (Protein G7b) (snRNP core Sm-like protein Sm-x5)	0.446508	1.09667	185518	274651	246522	220150	248935	235155	191534	271971	321098	266242	238591	257887
P52503	Ndufs6 Ip13	NADH dehydrogenase [ubiquinone] iron-sulfur protein 6, mitochondrial (Complex I-13kD-A) (CI-13kD-A) (NADH-ubiquinone oxidoreductase 13 kDa-A subunit)	0.0874879	1.09659	338254	327292	323268	314238	356768	331964	412375	356894	319519	361817	369539	364029
P54846	Nrl	Neural retina-specific leucine zipper protein (NRL)	0.266482	1.09646	50918	44199.8	54178.1	59138.1	51506.7	51988.1	49222.9	53670.3	52677.6	67907.5	61536.4	57002.9
P99028	Uqcrh	Cytochrome b-c1 complex subunit 6, mitochondrial (Complex III subunit 6) (Complex III subunit VIII) (Cytochrome c1 non-heme 11 kDa protein) (Mitochondrial hinge protein) (Ubiquinol-cytochrome c reductase complex 11 kDa protein)	0.163606	1.09628	862925	1.10968e+06	896901	1.01487e+06	1.02721e+06	982316	1.01021e+06	1.10002e+06	961663	1.10697e+06	1.20559e+06	1.07689e+06
P62754	Rps6	40S ribosomal protein S6 (Phosphoprotein NP33)	0.452359	1.09623	138133	272406	211903	223691	258239	220874	213492	227894	289514	274112	205637	242130
Q5SWU9	Acaca Acac Gm738	Acetyl-CoA carboxylase 1 (ACC1) (EC 6.4.1.2) (ACC-alpha) (Acetyl-CoA carboxylase 265) [Includes: Biotin carboxylase (EC 6.3.4.14)]	0.0499607	1.09618	155493	155230	171378	165963	170840	163781	174908	180744	199932	178802	163281	179533
O09130	Nfatc2ip Nip45	NFATC2-interacting protein (45 kDa NF-AT-interacting protein) (45 kDa NFAT-interacting protein) (Nuclear factor of activated T-cells, cytoplasmic 2-interacting protein)	0.861775	1.09598	225635	215679	162285	162122	202442	193632	330755	243439	137995	123562	225336	212217
Q01405	Sec23a Sec23 Sec23r	Protein transport protein Sec23A (SEC23-related protein A)	0.477174	1.0955	32422.9	60509.9	54817.9	55532.6	56584.8	51973.6	49452.3	54345.8	68417.6	66066.2	46404	56937.2
P62311	Lsm3	U6 snRNA-associated Sm-like protein LSm3	0.148246	1.09489	282649	301219	257165	275058	286130	280444	268316	318416	313302	282368	352873	307055
Q68FL6	Mars	Methionine--tRNA ligase, cytoplasmic (EC 6.1.1.10) (Methionyl-tRNA synthetase) (MetRS)	0.33764	1.09485	141971	170823	224838	231392	180046	189814	178819	202005	206766	233401	218095	207817
Q920B9	Supt16h Fact140 Factp140 Supt16	FACT complex subunit SPT16 (Chromatin-specific transcription elongation factor 140 kDa subunit) (FACT 140 kDa subunit) (FACTp140) (Facilitates chromatin transcription complex subunit SPT16)	0.487188	1.09478	275624	272659	192422	217209	212171	234017	279024	263486	213798	197835	326843	256197
P07356	Anxa2 Anx2 Cal1h	Annexin A2 (Annexin II) (Annexin-2) (Calpactin I heavy chain) (Calpactin-1 heavy chain) (Chromobindin-8) (Lipocortin II) (Placental anticoagulant protein IV) (PAP-IV) (Protein I) (p36)	0.614245	1.09456	2.39003e+06	2.53814e+06	3.31141e+06	2.80872e+06	2.892e+06	2.78806e+06	2.43698e+06	2.81976e+06	4.31421e+06	3.42762e+06	2.25986e+06	3.05169e+06
Q11011	Npepps Psa	Puromycin-sensitive aminopeptidase (PSA) (EC 3.4.11.14) (Cytosol alanyl aminopeptidase) (AAP-S)	0.219982	1.09435	195281	256820	259618	211160	226161	229808	257319	269437	277050	228452	225200	251492
Q8BJW6	Eif2a D3Ertd194e	Eukaryotic translation initiation factor 2A (eIF-2A) [Cleaved into: Eukaryotic translation initiation factor 2A, N-terminally processed]	0.185121	1.09435	43194.5	41741.9	36872.3	33151.2	32063.8	37404.7	40529.1	42396	44619.7	38873.3	38250.4	40933.7
P67871	Csnk2b Ck2n	Casein kinase II subunit beta (CK II beta) (Phosvitin)	0.421077	1.09372	716214	1.19698e+06	1.02672e+06	1.14245e+06	1.03172e+06	1.02282e+06	866575	1.22184e+06	1.26375e+06	1.17882e+06	1.06239e+06	1.11867e+06
Q60715	P4ha1	Prolyl 4-hydroxylase subunit alpha-1 (4-PH alpha-1) (EC 1.14.11.2) (Procollagen-proline,2-oxoglutarate-4-dioxygenase subunit alpha-1)	0.450222	1.09342	28714.5	18123.2	22938.5	17746.1	18608.3	21226.1	29090.9	22380.5	21906.5	18161.4	24506	23209.1
P99029	Prdx5 Prdx6	Peroxiredoxin-5, mitochondrial (EC 1.11.1.15) (Antioxidant enzyme B166) (AOEB166) (Liver tissue 2D-page spot 2D-0014IV) (PLP) (Peroxiredoxin V) (Prx-V) (Peroxisomal antioxidant enzyme) (Thioredoxin peroxidase PMP20) (Thioredoxin reductase)	0.100934	1.09341	2.24364e+06	2.58869e+06	2.69082e+06	2.86665e+06	2.68506e+06	2.61497e+06	2.82146e+06	3.04344e+06	2.9487e+06	2.89172e+06	2.59089e+06	2.85924e+06
Q2TPA8	Hsdl2	Hydroxysteroid dehydrogenase-like protein 2 (EC 1.-.-.-)	0.39068	1.09297	11313.1	13469.7	14567.3	12927.7	15708.6	13597.3	18428.7	14184.1	14876.6	11597.7	15220.3	14861.5
O70133	Dhx9 Ddx9	ATP-dependent RNA helicase A (RHA) (EC 3.6.4.13) (DEAH box protein 9) (mHEL-5) (Nuclear DNA helicase II) (NDH II)	0.0510403	1.09291	2.52819e+06	2.57884e+06	2.2921e+06	2.64399e+06	2.53286e+06	2.5152e+06	2.90447e+06	2.79741e+06	2.48597e+06	2.65108e+06	2.90544e+06	2.74887e+06
P62849	Rps24	40S ribosomal protein S24	0.485505	1.09259	61180.6	230093	149462	155348	236795	166576	169792	182130	208540	197383	152152	181999
P97379	G3bp2	Ras GTPase-activating protein-binding protein 2 (G3BP-2) (GAP SH3 domain-binding protein 2)	0.263863	1.09182	149273	146322	153584	158373	164376	154386	183961	176172	143491	144004	195182	168562
Q9CPP0	Npm3	Nucleoplasmin-3	0.354137	1.0918	320796	501623	411663	378758	414101	405388	358728	474552	487432	413728	478577	442603
P62751	Rpl23a	60S ribosomal protein L23a	0.341994	1.09173	291342	460607	384648	439264	514546	418081	438569	494911	489804	430942	427931	456431
Q9D0B0	Srsf9 Sfrs9	Serine/arginine-rich splicing factor 9 (Splicing factor, arginine/serine-rich 9)	0.0470144	1.09169	457463	491144	434222	481725	522770	477465	485317	543693	512169	522596	542437	521242
Q8K183	Pdxk Pkh	Pyridoxal kinase (EC 2.7.1.35) (Pyridoxine kinase)	0.338937	1.09111	125372	143223	163387	154913	170084	151396	190650	176283	175264	149649	134104	165190
P51410	Rpl9	60S ribosomal protein L9	0.523183	1.09076	85988.9	462354	218590	113085	335929	243189	248865	217423	438660	203651	217704	265261
P58771	Tpm1 Tpm-1 Tpma	Tropomyosin alpha-1 chain (Alpha-tropomyosin) (Tropomyosin-1)	0.195923	1.09048	1.20752e+06	1.01076e+06	1.09559e+06	1.36058e+06	1.15729e+06	1.16635e+06	1.43729e+06	1.17646e+06	1.27248e+06	1.16457e+06	1.30857e+06	1.27188e+06
Q9CYH2	Fam213a Pamm	Redox-regulatory protein FAM213A (Peroxiredoxin-like 2 activated in M-CSF stimulated monocytes) (Protein PAMM)	0.462846	1.09029	163372	134095	228448	225832	151916	180733	200462	173698	185675	253111	172313	197052
P05214	Tuba3a Tuba3; Tuba3b Tuba7	Tubulin alpha-3 chain (Alpha-tubulin 3/7) (Alpha-tubulin isotype M-alpha-3/7) (Tubulin alpha-3/alpha-7 chain)	0.459586	1.09014	2.19687e+06	4.10573e+06	3.02967e+06	2.84854e+06	3.17937e+06	3.07204e+06	2.49348e+06	3.54962e+06	3.36759e+06	3.64667e+06	3.6874e+06	3.34895e+06
Q9CR27	Ccdc53	WASH complex subunit CCDC53 (Coiled-coil domain-containing protein 53)	0.524849	1.08989	3289.08	14932.2	11723.1	12610.1	19054.8	12321.8	10929.9	17220.4	15749.1	11939.4	11308.5	13429.5
Q9CXT8	Pmpcb	Mitochondrial-processing peptidase subunit beta (EC 3.4.24.64) (Beta-MPP) (P-52)	0.497602	1.08957	115295	222454	210022	188441	204668	188176	182911	234681	246513	195388	165667	205032
Q9DBR0	Akap8 Akap95	A-kinase anchor protein 8 (AKAP-8) (A-kinase anchor protein 95 kDa) (AKAP 95)	0.309227	1.08932	51194.4	57426.3	39682.6	52419.8	48359.7	49816.6	53403.1	49229	47702.9	57620.7	63374.6	54266.1
Q8BIQ5	Cstf2	Cleavage stimulation factor subunit 2 (CF-1 64 kDa subunit) (Cleavage stimulation factor 64 kDa subunit) (CSTF 64 kDa subunit) (CstF-64)	0.138776	1.08847	295724	320101	327061	338148	320753	320358	290584	360866	364816	362644	364587	348699
P26638	Sars Sars1 Sers	Serine--tRNA ligase, cytoplasmic (EC 6.1.1.11) (Seryl-tRNA synthetase) (SerRS) (Seryl-tRNA(Ser/Sec) synthetase)	0.0270781	1.08843	252443	269387	287282	247164	270266	265309	306866	290192	285073	277503	284218	288771
Q6ZPJ3	Ube2o Kiaa1734	Ubiquitin-conjugating enzyme E2 O (EC 6.3.2.19) (Ubiquitin carrier protein O) (Ubiquitin-conjugating enzyme E2 of 230 kDa) (Ubiquitin-conjugating enzyme E2-230K) (Ubiquitin-protein ligase O)	0.17134	1.08811	207804	199488	163721	182675	201728	191083	188698	190633	216547	221142	222576	207919
Q8CCS6	Pabpn1 Pab2 Pabp2	Polyadenylate-binding protein 2 (PABP-2) (Poly(A)-binding protein 2) (Nuclear poly(A)-binding protein 1) (Poly(A)-binding protein II) (PABII) (Polyadenylate-binding nuclear protein 1)	0.36255	1.08706	93048.1	95377	80197.8	79016	100847	89697.1	107447	91741.9	79758.7	92125.2	116460	97506.5
Q9QX47	Son Nrebp	Protein SON (Negative regulatory element-binding protein) (NRE-binding protein)	0.566741	1.0869	73876.7	73119.7	82521.1	109567	78386.5	83494.3	92239.6	108234	67259.7	74057	111962	90750.3
P47754	Capza2 Cappa2	F-actin-capping protein subunit alpha-2 (CapZ alpha-2)	0.0595932	1.08642	1.1249e+06	1.08189e+06	1.01097e+06	940952	1.05628e+06	1.043e+06	1.23052e+06	1.13896e+06	1.11292e+06	1.10713e+06	1.07614e+06	1.13313e+06
P01867	Igh-3	Ig gamma-2B chain C region	0.509008	1.0858	128051	89354.3	79418.8	90467.2	72375.5	91933.3	109236	84930.3	129669	89199.5	86071.1	99821.1
P51863	Atp6v0d1 Atp6d	V-type proton ATPase subunit d 1 (V-ATPase subunit d 1) (P39) (Physophilin) (V-ATPase 40 kDa accessory protein) (V-ATPase AC39 subunit) (Vacuolar proton pump subunit d 1)	0.286531	1.08578	111710	155034	170347	127723	159664	144896	145637	157592	166983	155227	161183	157325
O08528	Hk2	Hexokinase-2 (EC 2.7.1.1) (Hexokinase type II) (HK II)	0.486432	1.08576	56692.6	88197.2	80895.5	76112.9	67766.6	73933	102553	70792.9	70428.4	68683.9	88908.9	80273.5
O35857	Timm44 Mimt44 Tim44	Mitochondrial import inner membrane translocase subunit TIM44	0.550317	1.08497	14649.2	56133.9	57516.2	41856.3	41629.3	42357	39994.9	49413.5	60481	44063.8	35828	45956.3
Q9D1G1	Rab1b	Ras-related protein Rab-1B	0.551538	1.08485	26963.1	49013.6	58928.1	61055.3	48247.9	48841.6	44951.3	52376.5	67878.6	57324.8	42397.9	52985.8
Q64475	Hist1h2bb	Histone H2B type 1-B (h2B-143)	0.34651	1.08479	6.10349e+06	6.6441e+06	6.49499e+06	6.51463e+06	6.67931e+06	6.4873e+06	5.99251e+06	7.09524e+06	8.66244e+06	7.45562e+06	5.98092e+06	7.03735e+06
Q9Z1T1	Ap3b1	AP-3 complex subunit beta-1 (Adapter-related protein complex 3 subunit beta-1) (Adaptor protein complex AP-3 subunit beta-1) (Beta-3A-adaptin) (Clathrin assembly protein complex 3 beta-1 large chain)	0.266645	1.08478	51053.2	73375.4	56302.8	54874.3	57566	58634.3	67244.6	62955.8	59065.1	57915.9	70846.1	63605.5
O35643	Ap1b1 Adtb1	AP-1 complex subunit beta-1 (Adapter-related protein complex 1 subunit beta-1) (Adaptor protein complex AP-1 subunit beta-1) (Beta-1-adaptin) (Beta-adaptin 1) (Clathrin assembly protein complex 1 beta large chain) (Golgi adaptor HA1/AP1 adaptin beta subunit)	0.548488	1.08471	173082	584668	524001	418012	516810	443315	368539	483324	610695	499386	442399	480869
Q8R404	Qil1	Protein QIL1	0.547519	1.08452	11113.3	163055	142828	92950.9	118655	105720	77812.2	140129	179332	101545	74464.6	114656
Q9Z2S7	Tsc22d3 Dsip1 Dsipi Gilz	TSC22 domain family protein 3 (Glucocorticoid-induced leucine zipper protein) (TSC22-related-inducible leucine zipper 3) (Tilz3)	0.563772	1.0845	78574.4	63223.9	54296.1	64656.9	58441.3	63838.5	57114.3	53755.2	64983.5	81840.3	88469.5	69232.6
Q01320	Top2a Top-2 Top2	DNA topoisomerase 2-alpha (EC 5.99.1.3) (DNA topoisomerase II, alpha isozyme)	0.673908	1.08403	106539	182462	120155	109619	91963.8	122148	90529.2	116081	198248	136368	120834	132412
Q8VI75	Ipo4 Imp4a Ranbp4	Importin-4 (Imp4) (Importin-4a) (Imp4a) (Ran-binding protein 4) (RanBP4)	0.232893	1.08325	291482	402815	346077	359139	362544	352411	337435	394792	421683	382823	372020	381750
Q9Z1B5	Mad2l1 Mad2a	Mitotic spindle assembly checkpoint protein MAD2A (Mitotic arrest deficient 2-like protein 1) (MAD2-like protein 1)	0.440586	1.08229	625.411	11505.6	5534.46	4031.84	5285.27	5396.52	4353.83	6167.39	5541.45	5681.63	7458.77	5840.62
Q99J36	Thumpd1	THUMP domain-containing protein 1	0.382822	1.08196	83849.7	66881.1	53170.4	57812.6	48565.5	62055.9	71975.1	60376	61930.1	70550.6	70877.7	67141.9
Q99L45	Eif2s2	Eukaryotic translation initiation factor 2 subunit 2 (Eukaryotic translation initiation factor 2 subunit beta) (eIF-2-beta)	0.463023	1.08174	133423	91544.7	83489.7	82820.3	97682	97792	117890	102032	102511	83275.6	123219	105786
P46460	Nsf Skd2	Vesicle-fusing ATPase (EC 3.6.4.6) (N-ethylmaleimide-sensitive fusion protein) (NEM-sensitive fusion protein) (Suppressor of K(+) transport growth defect 2) (Protein SKD2) (Vesicular-fusion protein NSF)	0.570675	1.08155	74045.9	89819.1	76371.5	64595.8	78000.3	76566.5	60178.3	82782.6	110739	81622.2	78732.9	82810.9
P62889	Rpl30	60S ribosomal protein L30	0.204475	1.08141	1.08781e+06	1.08343e+06	874485	851165	933704	966119	959792	1.08087e+06	1.0976e+06	987621	1.09796e+06	1.04477e+06
Q8C1D8	Iws1 Iws1l	Protein IWS1 homolog (IWS1-like protein)	0.833191	1.08116	58747.4	78942.8	70078.1	67297.2	78035.6	70620.2	40542.6	67151.6	99166.5	93769.4	81128.5	76351.7
Q9Z1N5	Ddx39b Bat1 Bat1a Uap56	Spliceosome RNA helicase Ddx39b (EC 3.6.4.13) (56 kDa U2AF65-associated protein) (DEAD box protein UAP56) (HLA-B-associated transcript 1 protein)	0.196682	1.08103	1.71589e+06	2.21347e+06	1.81614e+06	1.65472e+06	1.87199e+06	1.85444e+06	2.00917e+06	1.87531e+06	2.21617e+06	1.92317e+06	1.99973e+06	2.00471e+06
Q3UEB3	Puf60	Poly(U)-binding-splicing factor PUF60 (60 kDa poly(U)-binding-splicing factor)	0.0285883	1.08065	1.14062e+06	1.32913e+06	1.203e+06	1.20774e+06	1.27777e+06	1.23165e+06	1.27291e+06	1.31474e+06	1.35579e+06	1.37165e+06	1.33985e+06	1.33099e+06
Q9D1L9	Lamtor5 Hbxip Xip	Ragulator complex protein LAMTOR5 (Late endosomal/lysosomal adaptor and MAPK and MTOR activator 5)	0.506922	1.08049	239674	207495	218911	208407	245172	223932	223777	298907	212407	190474	284214	241956
Q8BMS1	Hadha	Trifunctional enzyme subunit alpha, mitochondrial (TP-alpha) [Includes: Long-chain enoyl-CoA hydratase (EC 4.2.1.17); Long chain 3-hydroxyacyl-CoA dehydrogenase (EC 1.1.1.211)]	0.139721	1.08032	2.54186e+06	2.81665e+06	3.00542e+06	2.40094e+06	2.5322e+06	2.65941e+06	2.95405e+06	2.97662e+06	3.04148e+06	2.66381e+06	2.72916e+06	2.87302e+06
Q9QY93	Dctpp1 Tdrg-TL1	dCTP pyrophosphatase 1 (EC 3.6.1.12) (Deoxycytidine-triphosphatase 1) (dCTPase 1) (RS21-C6) (XTP3-transactivated gene A protein homolog)	0.525228	1.08002	28402.5	28959.1	31056.9	28384	26376.8	28635.9	30756.6	27809.5	23675.5	40960.7	31434.2	30927.3
Q9D0I4	Stx17	Syntaxin-17	0.746577	1.07997	5983.12	11886.1	9390.97	8898.23	8502.68	8932.22	9294.62	12412	13050.9	6618.66	6856.75	9646.57
Q9D7S9	Chmp5 Snf7dc2	Charged multivesicular body protein 5 (Chromatin-modifying protein 5) (SNF7 domain-containing protein 2)	0.413738	1.07969	228663	213311	168586	204841	192962	201673	258926	234929	176441	196799	221623	217743
Q9DBP5	Cmpk1 Cmk Cmpk Uck Umk Umpk	UMP-CMP kinase (EC 2.7.4.14) (Deoxycytidylate kinase) (CK) (dCMP kinase) (Nucleoside-diphosphate kinase) (EC 2.7.4.6) (Uridine monophosphate/cytidine monophosphate kinase) (UMP/CMP kinase) (UMP/CMPK)	0.0140124	1.07966	694586	695000	679583	699363	710950	695897	717162	794567	706238	780338	758352	751331
Q80W14	Prpf40b Hypc	Pre-mRNA-processing factor 40 homolog B (Huntingtin yeast partner C) (Huntingtin-interacting protein C)	0.259016	1.0781	17693.9	16493	17917	15085.8	17103.8	16858.7	16500.6	16749.1	20581	16711.2	20334.8	18175.3
Q9CWU9	Nup37	Nucleoporin Nup37 (Nup107-160 subcomplex subunit Nup37)	0.404975	1.07809	61572.6	89463	69677.1	79361.2	77493.6	75513.5	67330.3	90669.6	92989.1	80192	75870.5	81410.3
P54728	Rad23b Mhr23b	UV excision repair protein RAD23 homolog B (HR23B) (mHR23B) (XP-C repair-complementing complex 58 kDa protein) (p58)	0.226152	1.07787	378056	445309	456073	425174	481469	437216	458389	514286	447826	420180	515625	471261
Q78PG9	Ccdc25	Coiled-coil domain-containing protein 25	0.30823	1.07733	48703.1	47539.2	39328.3	45695.6	44708.5	45194.9	44091.2	52045.7	57282.1	47252.3	42777.6	48689.8
Q922D4	Ppp6r3 D19Ertd703e Kiaa1558 Pp6r3 Saps3	Serine/threonine-protein phosphatase 6 regulatory subunit 3 (SAPS domain family member 3)	0.477718	1.07666	54517.7	58366.2	39546.3	54487.2	52408.4	51865.2	47133.9	54237.5	47901.8	64992.8	64940.8	55841.4
P47963	Rpl13	60S ribosomal protein L13 (A52)	0.531333	1.0766	65434.2	213155	175234	201501	282124	187490	176997	188150	229064	235713	179336	201852
Q9WVJ3	Cpq Hls2 Pgcp	Carboxypeptidase Q (EC 3.4.17.-) (Hematopoietic lineage switch 2) (Plasma glutamate carboxypeptidase)	0.400444	1.07639	101341	104976	112759	91675.5	143248	110800	129198	127309	101676	129357	108781	119264
P60824	Cirbp Cirp	Cold-inducible RNA-binding protein (A18 hnRNP) (Glycine-rich RNA-binding protein CIRP)	0.490844	1.07612	666890	806074	661855	776019	742552	730678	584135	734438	901971	826650	884305	786300
P62821	Rab1A Rab1	Ras-related protein Rab-1A (YPT1-related protein)	0.612352	1.07599	49766	105773	132553	91286.8	76531.3	91182	87065.4	99461.5	132955	100780	70291.3	98110.5
Q9D2G2	Dlst	Dihydrolipoyllysine-residue succinyltransferase component of 2-oxoglutarate dehydrogenase complex, mitochondrial (EC 2.3.1.61) (2-oxoglutarate dehydrogenase complex component E2) (OGDC-E2) (Dihydrolipoamide succinyltransferase component of 2-oxoglutarate dehydrogenase complex) (E2K)	0.397963	1.07589	404384	347475	374481	328643	390343	369065	483328	436701	356743	351441	357157	397074
Q9D358	Acp1	Low molecular weight phosphotyrosine protein phosphatase (LMW-PTP) (LMW-PTPase) (EC 3.1.3.48) (Low molecular weight cytosolic acid phosphatase) (EC 3.1.3.2)	0.337705	1.07587	252042	359755	338422	367152	349370	333348	317268	354574	394847	373135	353370	358639
P56399	Usp5 Isot	Ubiquitin carboxyl-terminal hydrolase 5 (EC 3.4.19.12) (Deubiquitinating enzyme 5) (Isopeptidase T) (Ubiquitin thioesterase 5) (Ubiquitin-specific-processing protease 5)	0.123087	1.07579	2.17561e+06	2.55906e+06	2.27821e+06	2.50043e+06	2.47209e+06	2.39708e+06	2.31692e+06	2.77474e+06	2.61358e+06	2.61073e+06	2.57782e+06	2.57876e+06
Q8R1B4	Eif3c Eif3s8	Eukaryotic translation initiation factor 3 subunit C (eIF3c) (Eukaryotic translation initiation factor 3 subunit 8) (eIF3 p110)	0.264204	1.07576	207805	252902	212444	267527	248111	237758	273599	246675	237282	237205	284091	255770
Q6P2B1	Tnpo3	Transportin-3	0.367524	1.07574	44856.5	49752.1	41866.1	55183.1	55393.4	49410.2	52180.4	59412.3	43409.2	55227.5	55532.6	53152.4
Q68FD5	Cltc	Clathrin heavy chain 1	0.0280273	1.07564	1.09044e+07	1.21266e+07	1.1906e+07	1.21953e+07	1.1961e+07	1.18186e+07	1.18414e+07	1.28616e+07	1.28423e+07	1.28651e+07	1.31529e+07	1.27127e+07
Q9JMB7	Piwil1 Miwi	Piwi-like protein 1	0.50612	1.07527	11052.1	89001.1	37106.5	63150	49945.2	50051	39934.1	61315.1	57319.9	64782	45741.7	53818.5
Q9JKV1	Adrm1 Gp110	Proteasomal ubiquitin receptor ADRM1 (110 kDa cell membrane glycoprotein) (Gp110) (Adhesion-regulating molecule 1) (ARM-1) (Rpn13 homolog)	0.371213	1.07498	103685	120170	106220	124686	131186	117189	126782	120843	107133	122158	152964	125976
Q99JY0	Hadhb	Trifunctional enzyme subunit beta, mitochondrial (TP-beta) [Includes: 3-ketoacyl-CoA thiolase (EC 2.3.1.16) (Acetyl-CoA acyltransferase) (Beta-ketothiolase)]	0.360289	1.07452	1.77834e+06	2.04709e+06	1.68989e+06	1.43783e+06	1.60493e+06	1.71162e+06	1.90275e+06	1.90669e+06	2.10914e+06	1.65762e+06	1.61958e+06	1.83916e+06
Q8K3G9	Appl2 Dip13b Dip3b	DCC-interacting protein 13-beta (Dip13-beta) (Adapter protein containing PH domain, PTB domain and leucine zipper motif 2)	0.322261	1.07393	196603	176028	167676	154101	192438	177369	212432	166603	187691	174152	211532	190482
O70194	Eif3d Eif3s7	Eukaryotic translation initiation factor 3 subunit D (eIF3d) (Eukaryotic translation initiation factor 3 subunit 7) (eIF-3-zeta) (eIF3 p66)	0.375188	1.07385	81501.7	85647.6	91035.3	83636.6	71504.9	82665.2	90862.2	70912.7	100792	94564.8	86719	88770.1
Q8BJ71	Nup93 Cip4 Kiaa0095	Nuclear pore complex protein Nup93 (93 kDa nucleoporin) (CBP-interacting protein 4) (Nucleoporin Nup93)	0.202039	1.07352	205315	216734	221379	266490	196558	221295	224511	236927	235688	246339	244362	237565
Q64433	Hspe1	10 kDa heat shock protein, mitochondrial (Hsp10) (10 kDa chaperonin) (Chaperonin 10) (CPN10)	0.0942168	1.07342	4.27547e+06	4.12477e+06	4.0316e+06	4.15295e+06	4.36533e+06	4.19002e+06	4.84168e+06	4.4575e+06	3.9685e+06	4.56721e+06	4.65334e+06	4.49765e+06
Q6IRU5	Cltb	Clathrin light chain B (Lcb)	0.497331	1.07338	122027	91697.1	98530.2	118477	111698	108486	149525	113338	99469.4	100621	119280	116447
Q91X72	Hpx Hpxn	Hemopexin	0.606673	1.07326	2.17132e+06	2.07706e+06	2.36742e+06	1.5463e+06	2.08826e+06	2.05007e+06	3.05787e+06	1.99627e+06	1.908e+06	1.83907e+06	2.20013e+06	2.20027e+06
Q99LP6	Grpel1	GrpE protein homolog 1, mitochondrial (Mt-GrpE#1)	0.217806	1.07291	272481	288761	256510	239123	253352	262045	310756	306482	267064	266856	254600	281152
P61979	Hnrnpk Hnrpk	Heterogeneous nuclear ribonucleoprotein K (hnRNP K)	0.212639	1.07264	1.28064e+07	1.71967e+07	1.57775e+07	1.6318e+07	1.59157e+07	1.56029e+07	1.54993e+07	1.70606e+07	1.66116e+07	1.68936e+07	1.76164e+07	1.67363e+07
P16675	Ctsa Ppgb	Lysosomal protective protein (EC 3.4.16.5) (Carboxypeptidase C) (Carboxypeptidase L) (Cathepsin A) (Protective protein cathepsin A) (PPCA) (Protective protein for beta-galactosidase) [Cleaved into: Lysosomal protective protein 32 kDa chain; Lysosomal protective protein 20 kDa chain]	0.49298	1.07263	14033	11747.3	13822.7	11903.8	13953	13092	12207.9	14034	16872.3	15835.9	11264.2	14042.9
Q9JI11	Stk4 Mst1	Serine/threonine-protein kinase 4 (EC 2.7.11.1) (Mammalian STE20-like protein kinase 1) (MST-1) (STE20-like kinase MST1) [Cleaved into: Serine/threonine-protein kinase 4 37kDa subunit (MST1/N); Serine/threonine-protein kinase 4 18kDa subunit (MST1/C)]	0.271188	1.07259	41580.4	43585.5	44273.4	40454.3	34012.4	40781.2	40260.4	46000.4	39806.5	44212.6	48427.4	43741.5
Q9QZD9	Eif3i Eif3s2 Trip1	Eukaryotic translation initiation factor 3 subunit I (eIF3i) (Eukaryotic translation initiation factor 3 subunit 2) (TGF-beta receptor-interacting protein 1) (TRIP-1) (eIF-3-beta) (eIF3 p36)	0.02396	1.07208	1.32233e+06	1.31153e+06	1.2024e+06	1.31132e+06	1.32067e+06	1.29365e+06	1.30767e+06	1.39386e+06	1.37064e+06	1.41214e+06	1.45015e+06	1.38689e+06
Q11136	Pepd Pep4	Xaa-Pro dipeptidase (X-Pro dipeptidase) (EC 3.4.13.9) (Imidodipeptidase) (Peptidase 4) (Peptidase D) (Proline dipeptidase) (Prolidase)	0.524548	1.07168	100662	122327	112934	107153	134726	115560	106721	142758	97875.2	126296	145568	123843
Q61166	Mapre1	Microtubule-associated protein RP/EB family member 1 (APC-binding protein EB1) (End-binding protein 1) (EB1)	0.123883	1.07125	3.68713e+06	3.60874e+06	3.65162e+06	3.3972e+06	3.73394e+06	3.61573e+06	4.33863e+06	3.75294e+06	3.62683e+06	3.61048e+06	4.03788e+06	3.87335e+06
P70168	Kpnb1 Impnb	Importin subunit beta-1 (Karyopherin subunit beta-1) (Nuclear factor p97) (Pore targeting complex 97 kDa subunit) (PTAC97) (SCG)	0.234206	1.07122	2.44835e+06	3.11761e+06	2.88455e+06	2.90351e+06	2.74915e+06	2.82063e+06	2.63901e+06	3.19829e+06	3.09754e+06	2.96296e+06	3.20985e+06	3.02153e+06
Q9DBU0	Tm9sf1	Transmembrane 9 superfamily member 1	0.38861	1.07101	45692.6	34632.4	34839.4	28291.3	32045.1	35100.1	42095.5	34441.8	38741.3	37468.8	35215.2	37592.5
Q99MX0	Tktl1	Transketolase-like protein 1 (EC 2.2.1.1) (Transketolase 2) (TK 2)	0.33064	1.07094	56653.9	52814.1	53166.4	56284.3	53332.9	54450.3	47728.8	59263.7	54889.5	62934.6	66749.7	58313.3
P30412	Ppic Cypc	Peptidyl-prolyl cis-trans isomerase C (PPIase C) (EC 5.2.1.8) (Cyclophilin C) (Rotamase C)	0.696672	1.07089	21619.5	23884.1	17930.4	19164.5	19301.6	20380	27211.8	24246.9	15824.3	16756.4	25083.9	21824.7
Q9JHJ0	Tmod3	Tropomodulin-3 (Ubiquitous tropomodulin) (U-Tmod)	0.0767426	1.0708	106790	109147	107711	121393	120171	113042	119710	113082	127186	121814	123436	121046
Q8VE99	Ccdc115	Coiled-coil domain-containing protein 115 (Coiled-coil protein 1) (Ccp1)	0.660402	1.06987	9497.31	28329.6	26447	20632.4	22882.3	21557.7	18421.3	26936.8	29840.3	24405.8	15715.9	23064
Q8CGP5	Hist1h2af	Histone H2A type 1-F	0.897858	1.06957	3.40668e+06	5.04527e+06	4.04589e+06	3.69877e+06	4.27197e+06	4.09372e+06	3.39975e+06	3.46773e+06	7.15314e+06	4.88002e+06	2.99203e+06	4.37853e+06
Q921I1	Tf Trf	Serotransferrin (Transferrin) (Beta-1 metal-binding globulin) (Siderophilin)	0.546368	1.06892	3.2167e+07	2.44282e+07	3.09314e+07	2.10205e+07	2.8446e+07	2.73986e+07	3.61365e+07	2.51483e+07	2.59136e+07	2.62933e+07	3.29424e+07	2.92868e+07
O88441	Mtx2 MNCb-0780	Metaxin-2 (Mitochondrial outer membrane import complex protein 2)	0.523002	1.06821	125403	278111	252751	236904	249038	228441	212252	255340	265296	245802	241429	244024
Q91VM9	Ppa2	Inorganic pyrophosphatase 2, mitochondrial (EC 3.6.1.1) (Pyrophosphate phospho-hydrolase 2) (PPase 2)	0.471758	1.06801	47146.6	78974.5	70914.1	68347.4	68537.6	66784	61913.6	66247.8	79040.4	79002.6	70426.4	71326.2
Q8BNV1	Trmt2a Htf9-c Htf9c	tRNA (uracil-5-)-methyltransferase homolog A (EC 2.1.1.-) (HpaII tiny fragments locus 9c protein)	0.571355	1.06798	5783.64	5192.99	4488.35	4349.52	6487.61	5260.42	5064.92	6767.64	6657.52	4646.25	4953.85	5618.04
P08228	Sod1	Superoxide dismutase [Cu-Zn] (EC 1.15.1.1)	0.0809994	1.06794	1.24619e+07	1.24091e+07	1.11206e+07	1.20509e+07	1.1789e+07	1.19663e+07	1.38129e+07	1.26721e+07	1.21508e+07	1.20789e+07	1.31818e+07	1.27793e+07
Q00612	G6pdx G6pd G6pd-1	Glucose-6-phosphate 1-dehydrogenase X (G6PD) (EC 1.1.1.49)	0.368575	1.06739	352231	378058	424351	401053	430070	397153	393725	410572	514138	423896	377249	423916
P70318	Tial1	Nucleolysin TIAR (TIA-1-related protein)	0.421916	1.067	75032.6	80537.8	54926.2	62344.6	61117.8	66791.8	62729.4	80331.9	70055.4	76637.2	66581.8	71267.1
Q9CZ13	Uqcrc1	Cytochrome b-c1 complex subunit 1, mitochondrial (Complex III subunit 1) (Core protein I) (Ubiquinol-cytochrome-c reductase complex core protein 1)	0.237423	1.06672	3.26898e+06	4.07749e+06	3.82357e+06	3.69034e+06	3.87129e+06	3.74633e+06	3.61892e+06	4.06161e+06	4.27572e+06	4.2892e+06	3.73599e+06	3.99629e+06
Q6ZQ12	Ninl Kiaa0980 Nlp	Ninein-like protein	0.518984	1.06638	1.00157e+06	1.00884e+06	1.05469e+06	1.48532e+06	1.13306e+06	1.1367e+06	1.28795e+06	1.32983e+06	971727	1.08878e+06	1.38247e+06	1.21215e+06
Q9CQ48	Nudcd2 D11Ertd603e	NudC domain-containing protein 2	0.681776	1.06628	57950.4	47536.6	53550.1	56110.9	55373.2	54104.2	79893.4	62698.9	50920.4	46824.7	48115	57690.5
Q01853	Vcp	Transitional endoplasmic reticulum ATPase (TER ATPase) (EC 3.6.4.6) (15S Mg(2+)-ATPase p97 subunit) (Valosin-containing protein) (VCP)	0.0898977	1.06601	2.31644e+07	2.75481e+07	2.57044e+07	2.55303e+07	2.6638e+07	2.5717e+07	2.78223e+07	2.87011e+07	2.68481e+07	2.59755e+07	2.77261e+07	2.74146e+07
Q6PGH2	Hn1l D17Ertd441e	Hematological and neurological expressed 1-like protein (HN1-like protein)	0.539991	1.06597	121738	117833	140666	146246	115414	128379	119198	115606	176358	139104	133977	136849
Q9CRD2	Emc2 Kiaa0103 Ttc35	ER membrane protein complex subunit 2 (Tetratricopeptide repeat protein 35) (TPR repeat protein 35)	0.348173	1.06497	15651.8	14749	14459.9	15320.5	12838.4	14603.9	13712.1	14528.7	14723	17030.4	17769.8	15552.8
P47968	Rpia Rpi	Ribose-5-phosphate isomerase (EC 5.3.1.6) (Phosphoriboisomerase)	0.540476	1.06479	97726.5	103482	75708.4	89649.6	102729	93859	82198	101916	126562	91683.4	97342.7	99940.3
Q5SUR0	Pfas Kiaa0361	Phosphoribosylformylglycinamidine synthase (FGAM synthase) (FGAMS) (EC 6.3.5.3) (Formylglycinamide ribotide amidotransferase) (FGARAT) (Formylglycinamide ribotide synthetase)	0.129806	1.06474	1.088e+06	1.27874e+06	1.21054e+06	1.16935e+06	1.18156e+06	1.18564e+06	1.18123e+06	1.24596e+06	1.38817e+06	1.24902e+06	1.24761e+06	1.2624e+06
Q9CX86	Hnrnpa0 Hnrpa0	Heterogeneous nuclear ribonucleoprotein A0 (hnRNP A0)	0.415466	1.06429	1.37558e+06	1.3491e+06	1.11291e+06	1.11302e+06	1.15261e+06	1.22065e+06	1.32409e+06	1.26038e+06	1.13502e+06	1.21827e+06	1.55785e+06	1.29912e+06
Q9DB29	Iah1	Isoamyl acetate-hydrolyzing esterase 1 homolog (EC 3.1.-.-)	0.435061	1.06401	118652	123521	106852	119435	140573	121807	113786	158626	127837	128779	118991	129603
P38647	Hspa9 Grp75 Hsp74 Hspa9a	Stress-70 protein, mitochondrial (75 kDa glucose-regulated protein) (GRP-75) (Heat shock 70 kDa protein 9) (Mortalin) (Peptide-binding protein 74) (PBP74) (p66 MOT)	0.137191	1.06392	5.26437e+06	5.33771e+06	5.87811e+06	5.37392e+06	5.33344e+06	5.43751e+06	6.14567e+06	5.84635e+06	5.91103e+06	5.89636e+06	5.12585e+06	5.78505e+06
Q9R1X5	Abcc5 Abcc5a Mrp5	Multidrug resistance-associated protein 5 (ATP-binding cassette sub-family C member 5) (Multi-specific organic anion transporter C) (MOAT-C) (SMRP)	0.730753	1.06362	26515.4	18204.9	15546.1	19501.3	19565.8	19866.7	15559.8	16250.5	24416.6	21295.1	28131.1	21130.6
P35486	Pdha1 Pdha-1	Pyruvate dehydrogenase E1 component subunit alpha, somatic form, mitochondrial (EC 1.2.4.1) (PDHE1-A type I)	0.581527	1.0635	20826.7	10299.2	17998	15432.3	16005.7	16112.4	21543.9	14636.8	17865.6	16126.2	15504.9	17135.5
Q8BFY6	Pef1	Peflin (PEF protein with a long N-terminal hydrophobic domain) (Penta-EF hand domain-containing protein 1)	0.441963	1.06308	101207	99818	79918.6	83709.1	92041.9	91338.9	99200.5	78884.2	101879	94736.2	110804	97100.6
Q8BWY3	Etf1	Eukaryotic peptide chain release factor subunit 1 (Eukaryotic release factor 1) (eRF1)	0.396124	1.06302	245266	187810	190018	165110	179242	193489	233160	211346	192093	196065	195752	205683
Q91VT1	Nsmce2 Mms21	E3 SUMO-protein ligase NSE2 (EC 6.3.2.-) (MMS21 homolog) (Non-structural maintenance of chromosomes element 2 homolog) (Non-SMC element 2 homolog)	0.592297	1.06296	6775.87	11131.7	8223.28	11088	8979.77	9239.74	7389.03	11107.4	9449.11	9938.41	11223.3	9821.44
Q8R016	Blmh	Bleomycin hydrolase (BH) (BLM hydrolase) (BMH) (EC 3.4.22.40)	0.468647	1.06283	167311	263499	223753	217544	258322	226086	258605	210410	225613	241629	265191	240290
Q60972	Rbbp4 Rbap48	Histone-binding protein RBBP4 (Chromatin assembly factor 1 subunit C) (CAF-1 subunit C) (Chromatin assembly factor I p48 subunit) (CAF-I 48 kDa subunit) (CAF-I p48) (Nucleosome-remodeling factor subunit RBAP48) (Retinoblastoma-binding protein 4) (RBBP-4) (Retinoblastoma-binding protein p48)	0.19568	1.06157	3.5045e+06	4.10321e+06	3.51272e+06	3.78405e+06	4.06504e+06	3.7939e+06	3.75454e+06	4.26843e+06	3.79678e+06	4.15574e+06	4.16194e+06	4.02749e+06
Q03265	Atp5a1	ATP synthase subunit alpha, mitochondrial	0.17309	1.06145	1.05845e+07	1.05492e+07	1.07947e+07	9.29292e+06	9.88655e+06	1.02216e+07	1.16198e+07	1.10201e+07	1.13457e+07	1.01114e+07	1.01516e+07	1.08497e+07
P97496	Smarcc1 Baf155 Srg3	SWI/SNF complex subunit SMARCC1 (BRG1-associated factor 155) (SWI/SNF complex 155 kDa subunit) (SWI/SNF-related matrix-associated actin-dependent regulator of chromatin subfamily C member 1) (SWI3-related protein) (BAF155)	0.494685	1.06083	186743	156522	129515	150681	158423	156377	184254	160657	153668	139494	191375	165890
P97823	Lypla1 Apt1 Pla1a	Acyl-protein thioesterase 1 (APT-1) (EC 3.1.2.-) (Lysophospholipase 1) (Lysophospholipase I) (LPL-I) (LysoPLA I)	0.716632	1.0605	242255	389371	361830	376729	374006	348838	267983	411843	462890	409261	297739	369943
Q9CWE0	Mtfr1l Fam54b	Mitochondrial fission regulator 1-like	0.333169	1.05995	41399.2	55303.3	42693.5	46562	46430.6	46477.7	48647.3	44350.9	54128.6	49079.2	50113.5	49263.9
O35405	Pld3 Sam9	Phospholipase D3 (PLD 3) (EC 3.1.4.4) (Choline phosphatase 3) (Phosphatidylcholine-hydrolyzing phospholipase D3) (Schwannoma-associated protein 9) (SAM-9)	0.618571	1.05938	31892.1	31689.6	35997.5	21685.6	47379.3	33728.8	44568.2	37869.4	31678.9	28283	36258.7	35731.6
P39061	Col18a1	Collagen alpha-1(XVIII) chain [Cleaved into: Endostatin]	0.53834	1.05937	70356.8	141458	130185	71161.7	147169	112066	119412	116812	112764	131280	113332	118720
Q8CGF7	Tcerg1 Taf2s	Transcription elongation regulator 1 (Formin-binding protein 28) (FBP 28) (TATA box-binding protein-associated factor 2S) (Transcription factor CA150) (p144)	0.770074	1.05898	60431.3	67378.9	51551.4	52602.5	57112.3	57815.3	67015	59826.4	42333.7	53738.3	83213.8	61225.4
Q6ZWV3	Rpl10 Qm	60S ribosomal protein L10 (Protein QM homolog)	0.564439	1.05871	274174	777487	560792	511477	869377	598661	588764	716559	709290	597716	556720	633810
Q8BG05	Hnrnpa3 Hnrpa3	Heterogeneous nuclear ribonucleoprotein A3 (hnRNP A3)	0.157212	1.0587	1.04342e+07	9.90631e+06	8.76903e+06	9.11515e+06	9.61648e+06	9.56824e+06	1.00287e+07	1.00075e+07	9.76024e+06	9.86515e+06	1.09877e+07	1.01298e+07
O54692	Zw10	Centromere/kinetochore protein zw10 homolog	0.611964	1.05838	4544.44	7978.14	6508.45	9455.14	7367.05	7170.65	5871.78	8758.1	8607.95	7265.36	7443.25	7589.29
P47791	Gsr Gr1	Glutathione reductase, mitochondrial (GR) (GRase) (EC 1.8.1.7)	0.342689	1.05829	742740	678231	689850	564568	605765	656231	693523	689917	695159	625420	768394	694482
O55022	Pgrmc1 Pgrmc	Membrane-associated progesterone receptor component 1	0.558981	1.05738	200497	178964	270520	227484	182648	212023	260871	212072	247125	218001	182874	224189
P68373	Tuba1c Tuba6	Tubulin alpha-1C chain (Alpha-tubulin 6) (Alpha-tubulin isotype M-alpha-6) (Tubulin alpha-6 chain)	0.426894	1.05728	683032	776045	757024	633715	843440	738651	906006	806757	692068	755948	744009	780958
Q8BMP6	Acbd3 Gcp60 Pap7	Golgi resident protein GCP60 (Acyl-CoA-binding domain-containing protein 3) (Golgi complex-associated protein 1) (GOCAP1) (Golgi phosphoprotein 1) (GOLPH1) (PBR- and PKA-associated protein 7) (Peripheral benzodiazepine receptor-associated protein PAP7)	0.475925	1.05717	62183.8	90559	84273.8	99268	93105.8	85878.1	80546.3	93338.5	95539	96218.1	88298.4	90788
Q9D1K2	Atp6v1f Atp6s14 Vatf	V-type proton ATPase subunit F (V-ATPase subunit F) (V-ATPase 14 kDa subunit) (Vacuolar proton pump subunit F)	0.366292	1.05645	45369.2	47384.1	45558.8	47851.4	48581	46948.9	41526.6	54927.9	50538.6	53826.3	47176	49599.1
Q8C4J7	Tbl3	Transducin beta-like protein 3	0.633926	1.05607	8855.46	24268.9	17857.8	12511.5	14926.5	15684	11667.3	16133.8	20130.8	17573.4	17312.2	16563.5
O55126	Gbas Nipsnap2	Protein NipSnap homolog 2 (NipSnap2) (Glioblastoma-amplified sequence)	0.748954	1.0559	42181.6	83693.3	67653	45907.4	78838.3	63654.7	60510.5	54937.9	103683	62510.1	54423.4	67213
P58389	Ppp2r4 Ptpa	Serine/threonine-protein phosphatase 2A activator (EC 5.2.1.8) (PP2A, subunit B', PR53 isoform) (Phosphotyrosyl phosphatase activator) (PTPA) (Serine/threonine-protein phosphatase 2A regulatory subunit 4) (Serine/threonine-protein phosphatase 2A regulatory subunit B')	0.611854	1.05586	449827	875079	758568	808631	712219	720865	592945	765085	851417	849176	747056	761136
Q9ERD7	Tubb3	Tubulin beta-3 chain	0.542666	1.05586	5.64809e+06	7.67555e+06	8.07122e+06	5.83334e+06	8.84661e+06	7.21496e+06	8.65132e+06	8.44088e+06	7.15122e+06	6.853e+06	6.99355e+06	7.61799e+06
P62317	Snrpd2	Small nuclear ribonucleoprotein Sm D2 (Sm-D2) (snRNP core protein D2)	0.444404	1.05569	1.10359e+06	1.0953e+06	870089	936094	952617	991539	1.07168e+06	1.09867e+06	1.01317e+06	879449	1.17083e+06	1.04676e+06
Q9DAW6	Prpf4	U4/U6 small nuclear ribonucleoprotein Prp4 (U4/U6 snRNP 60 kDa protein) (WD splicing factor Prp4)	0.261761	1.05522	3835.47	4016.71	3375.48	3586.5	3491.94	3661.22	3649.16	4105.28	3713.49	4213.03	3635.99	3863.39
P60867	Rps20	40S ribosomal protein S20	0.566348	1.05485	396077	295505	261420	273059	291437	303500	325142	354302	318396	251529	351372	320148
Q9CY58	Serbp1 Pairbp1	Plasminogen activator inhibitor 1 RNA-binding protein (PAI1 RNA-binding protein 1) (PAI-RBP1) (SERPINE1 mRNA-binding protein 1)	0.608227	1.05472	163849	89350.3	125082	105849	113523	119531	156828	109310	108166	126968	129084	126071
P52480	Pkm Pk3 Pkm2 Pykm	Pyruvate kinase PKM (EC 2.7.1.40) (Pyruvate kinase muscle isozyme)	0.374351	1.05459	1.42601e+07	1.33144e+07	1.32628e+07	1.08595e+07	1.30203e+07	1.29434e+07	1.52955e+07	1.38056e+07	1.38212e+07	1.23502e+07	1.29776e+07	1.365e+07
P25444	Rps2 Llrep3 Rps4	40S ribosomal protein S2 (40S ribosomal protein S4) (Protein LLRep3)	0.26054	1.05428	1.03781e+06	1.30463e+06	1.01214e+06	1.11038e+06	1.15056e+06	1.1231e+06	1.17323e+06	1.17845e+06	1.1873e+06	1.14168e+06	1.23965e+06	1.18406e+06
Q8C878	Uba3 Ube1c	NEDD8-activating enzyme E1 catalytic subunit (EC 6.3.2.-) (NEDD8-activating enzyme E1C) (Ubiquitin-activating enzyme E1C) (Ubiquitin-like modifier-activating enzyme 3) (Ubiquitin-activating enzyme 3)	0.510373	1.05398	660326	1.15706e+06	927555	932675	980557	931635	876852	1.04872e+06	1.03333e+06	974041	976703	981928
O35286	Dhx15 Ddx15 Deah9	Putative pre-mRNA-splicing factor ATP-dependent RNA helicase DHX15 (EC 3.6.4.13) (DEAH box protein 15)	0.650848	1.05355	150099	170285	172630	135251	157932	157239	129168	147695	199030	191368	161036	165659
Q9WTX2	Prkra Rax	Interferon-inducible double-stranded RNA-dependent protein kinase activator A (PKR-associated protein X) (PKR-associating protein X) (RAX) (Protein activator of the interferon-induced protein kinase) (Protein kinase, interferon-inducible double-stranded RNA-dependent activator)	0.819853	1.05346	915740	653066	644189	584260	735925	706636	1.07745e+06	769522	612009	522059	741022	744413
Q8BJ05	Zc3h14	Zinc finger CCCH domain-containing protein 14	0.667221	1.05255	18208.5	15986.4	16425.3	21590.3	16735	17789.1	20106.2	17564.1	17863.7	14404.3	23680.9	18723.8
P62960	Ybx1 Msy-1 Msy1 Nsep1 Yb1	Nuclease-sensitive element-binding protein 1 (CCAAT-binding transcription factor I subunit A) (CBF-A) (DNA-binding protein B) (DBPB) (Enhancer factor I subunit A) (EFI-A) (Y-box transcription factor) (Y-box-binding protein 1) (YB-1)	0.930862	1.05219	802218	623235	588611	623617	604096	648355	957052	648844	479453	463625	861993	682193
Q9JHR7	Ide	Insulin-degrading enzyme (EC 3.4.24.56) (Insulin protease) (Insulinase) (Insulysin)	0.537054	1.0518	27219	26132.7	17562.1	21399.1	24409.3	23344.4	24461	20710.8	25506.5	25078.9	27011.4	24553.7
Q9D819	Ppa1 Pp Pyp	Inorganic pyrophosphatase (EC 3.6.1.1) (Pyrophosphate phospho-hydrolase) (PPase)	0.237856	1.05096	2.56838e+06	2.79087e+06	2.39078e+06	2.63232e+06	2.72685e+06	2.62184e+06	2.47212e+06	2.84655e+06	2.81529e+06	2.74566e+06	2.89768e+06	2.75546e+06
P62305	Snrpe	Small nuclear ribonucleoprotein E (snRNP-E) (Sm protein E) (Sm-E) (SmE)	0.575024	1.05084	430092	587408	376541	327100	339567	412142	452202	375607	422342	410350	504967	433093
Q99JY9	Actr3 Arp3	Actin-related protein 3 (Actin-like protein 3)	0.31432	1.05083	903513	1.11842e+06	1.13247e+06	1.07243e+06	1.2069e+06	1.08675e+06	1.15845e+06	1.16312e+06	1.15792e+06	1.09152e+06	1.13896e+06	1.14199e+06
O54962	Banf1 Baf Bcrp1 L2bp1	Barrier-to-autointegration factor (Breakpoint cluster region protein 1) (LAP2-binding protein 1) [Cleaved into: Barrier-to-autointegration factor, N-terminally processed]	0.298858	1.0505	1.44952e+06	1.7814e+06	1.65676e+06	1.53993e+06	1.65203e+06	1.61593e+06	1.55461e+06	1.74161e+06	1.80808e+06	1.76362e+06	1.61973e+06	1.69753e+06
Q9D2U5	Naa38 Lsmd1	N-alpha-acetyltransferase 38, NatC auxiliary subunit (LSM domain-containing protein 1)	0.630659	1.04947	17417.4	92849.2	77450.7	53486.4	71916.2	62624	46983.3	72280.8	84016.1	75394	49935.2	65721.9
Q8VCW8	Acsf2	Acyl-CoA synthetase family member 2, mitochondrial (EC 6.2.1.-)	0.63609	1.04935	474505	565293	558885	425965	459685	496867	473766	477209	680192	501994	473765	521385
Q8VIJ6	Sfpq	Splicing factor, proline- and glutamine-rich (DNA-binding p52/p100 complex, 100 kDa subunit) (Polypyrimidine tract-binding protein-associated-splicing factor) (PSF) (PTB-associated-splicing factor)	0.291059	1.04919	3.66535e+06	4.09189e+06	3.70985e+06	3.75856e+06	3.65736e+06	3.7766e+06	4.18385e+06	4.03484e+06	3.62594e+06	3.65241e+06	4.31483e+06	3.96237e+06
Q62448	Eif4g2 Nat1	Eukaryotic translation initiation factor 4 gamma 2 (eIF-4-gamma 2) (eIF-4G 2) (eIF4G 2) (Novel APOBEC-1 target 1) (Translation repressor NAT1) (p97)	0.754023	1.04887	1056.65	1793.45	1216.91	1043.7	1364.23	1294.99	1581.85	1147.97	996.138	1296.3	1769.08	1358.27
Q61656	Ddx5 Tnz2	Probable ATP-dependent RNA helicase DDX5 (EC 3.6.4.13) (DEAD box RNA helicase DEAD1) (mDEAD1) (DEAD box protein 5) (RNA helicase p68)	0.36929	1.04883	3.01115e+06	2.72652e+06	2.39946e+06	2.4319e+06	2.57913e+06	2.62963e+06	2.98471e+06	2.55695e+06	2.92573e+06	2.59853e+06	2.72424e+06	2.75803e+06
Q64368	Dazl Dazl1 Dazla	Deleted in azoospermia-like (DAZ-like autosomal) (Deleted in azoospermia-like 1)	0.430364	1.04862	312459	328216	247303	257851	319654	293097	303364	297740	295503	301948	338183	307347
Q61598	Gdi2 Gdi3	Rab GDP dissociation inhibitor beta (Rab GDI beta) (GDI-3) (Guanosine diphosphate dissociation inhibitor 2) (GDI-2)	0.154926	1.04837	3.12576e+06	3.12546e+06	3.19148e+06	2.77423e+06	2.98129e+06	3.03964e+06	3.18642e+06	2.99018e+06	3.28374e+06	3.18387e+06	3.28919e+06	3.18668e+06
P70388	Rad50	DNA repair protein RAD50 (mRad50) (EC 3.6.-.-)	0.684033	1.04826	8557.23	22874.6	14989.3	12012.4	17799.8	15246.7	14082	12645.4	22258.2	16347.1	14579.3	15982.4
P57780	Actn4	Alpha-actinin-4 (F-actin cross-linking protein) (Non-muscle alpha-actinin 4)	0.31853	1.04812	1.01254e+06	872318	1.04959e+06	1.07467e+06	1.01357e+06	1.00454e+06	1.15472e+06	984716	1.02254e+06	1.03346e+06	1.06896e+06	1.05288e+06
Q80UG5	Sept9 Kiaa0991 Sint1	Septin-9 (SL3-3 integration site 1 protein)	0.67728	1.04788	343383	299891	334075	253612	339058	314004	388406	338467	355161	245670	317492	329039
Q99KP6	Prpf19 Prp19 Snev	Pre-mRNA-processing factor 19 (Nuclear matrix protein 200) (PRP19/PSO4 homolog) (Senescence evasion factor)	0.513066	1.04713	3.09712e+06	4.11745e+06	3.54516e+06	3.36105e+06	3.42292e+06	3.50874e+06	3.05192e+06	3.8044e+06	4.05244e+06	3.81798e+06	3.64379e+06	3.67411e+06
Q9D154	Serpinb1a Serpinb1	Leukocyte elastase inhibitor A (Serine protease inhibitor EIA) (Serpin B1a)	0.358781	1.04665	260097	216171	214505	217969	233403	228429	261093	239452	220115	248315	226448	239085
Q9CSU0	Rprd1b Crept	Regulation of nuclear pre-mRNA domain-containing protein 1B (Cell cycle-related and expression-elevated protein in tumor)	0.631255	1.04646	77671.9	70252	70324.1	75908.3	67411.6	72313.6	80865.6	77882.4	63002.1	65133.8	91482.5	75673.3
Q9QXC1	Fetub	Fetuin-B (Fetuin-like protein IRL685)	0.994796	1.04611	149382	80444.9	99649.3	85438	108734	104730	186945	97600.6	58167.4	92094.9	112988	109559
Q06185	Atp5i Atp5k Lfm-1 Lfm1	ATP synthase subunit e, mitochondrial (ATPase subunit e)	0.992273	1.04592	18402.3	25225.8	31622.1	15663.6	24863.6	23155.5	11385.8	21985.8	38954.7	25565.6	23201.5	24218.7
Q78ZA7	Nap1l4	Nucleosome assembly protein 1-like 4	0.511951	1.04584	1.14402e+06	1.53507e+06	1.35649e+06	1.4764e+06	1.52352e+06	1.4071e+06	1.24937e+06	1.53212e+06	1.5158e+06	1.58416e+06	1.47659e+06	1.47161e+06
Q8JZK9	Hmgcs1	Hydroxymethylglutaryl-CoA synthase, cytoplasmic (HMG-CoA synthase) (EC 2.3.3.10) (3-hydroxy-3-methylglutaryl coenzyme A synthase)	0.595618	1.04566	83431.4	97486.4	104572	103109	110000	99719.7	115476	93400.1	123036	91964.7	97489.3	104273
Q04447	Ckb Ckbb	Creatine kinase B-type (EC 2.7.3.2) (B-CK) (Creatine kinase B chain)	0.606704	1.04547	583644	518337	653816	658554	716616	626194	748027	716760	643889	632937	531722	654667
Q61781	Krt14 Krt1-14	Keratin, type I cytoskeletal 14 (Cytokeratin-14) (CK-14) (Keratin-14) (K14)	0.534175	1.04409	6121.25	5172.01	9742.03	18105.8	17562.1	11340.6	3330.71	4106.22	6470.83	40130.1	5165.32	11840.6
Q9D554	Sf3a3 Sap61	Splicing factor 3A subunit 3 (SF3a60) (Spliceosome-associated protein 61) (SAP 61)	0.355383	1.04388	469712	596850	499561	528578	556446	530229	515112	540876	569449	565971	576060	553493
P13439	Umps	Uridine 5'-monophosphate synthase (UMP synthase) [Includes: Orotate phosphoribosyltransferase (OPRTase) (EC 2.4.2.10); Orotidine 5'-phosphate decarboxylase (EC 4.1.1.23) (OMPdecase)]	0.478122	1.04298	181869	218259	184459	195244	208196	197605	175777	225914	214292	212087	202427	206099
Q9CWZ3	Rbm8a Rbm8	RNA-binding protein 8A (RNA-binding motif protein 8A) (Ribonucleoprotein RBM8A)	0.835191	1.04296	348517	332872	436836	348410	371590	367645	435657	348517	305842	307274	519897	383438
Q9D0L8	Rnmt Kiaa0398	mRNA cap guanine-N7 methyltransferase (EC 2.1.1.56) (RG7MT1) (mRNA (guanine-N(7)-)-methyltransferase) (mRNA cap methyltransferase)	0.780167	1.04249	17875.7	19950.5	21657.8	20598.7	20440	20104.6	14702.7	21121	22294.7	21193.4	25482.2	20958.8
Q8BKX1	Baiap2	Brain-specific angiogenesis inhibitor 1-associated protein 2 (BAI-associated protein 2) (BAI1-associated protein 2) (Insulin receptor substrate protein of 53 kDa) (IRSp53) (Insulin receptor substrate p53) (Insulin receptor tyrosine kinase 53 kDa substrate)	0.96725	1.04213	17120.2	17020.3	12476.5	13116.7	15056.6	14958.1	24664.1	15335.4	10885.8	11870.2	15186	15588.3
P68254	Ywhaq	14-3-3 protein theta (14-3-3 protein tau)	0.297302	1.04206	5.32112e+06	5.72841e+06	5.44884e+06	5.82288e+06	5.5413e+06	5.57251e+06	5.70374e+06	6.49605e+06	5.63526e+06	5.36688e+06	5.83248e+06	5.80688e+06
P17047	Lamp2 Lamp-2	Lysosome-associated membrane glycoprotein 2 (LAMP-2) (Lysosome-associated membrane protein 2) (CD107 antigen-like family member B) (Lysosomal membrane glycoprotein type B) (LGP-B) (CD antigen CD107b)	0.317677	1.04163	143243	122849	134127	143164	144477	137572	137959	152001	142885	149660	133993	143300
Q8BFR5	Tufm	Elongation factor Tu, mitochondrial	0.380914	1.0414	1.37068e+06	1.56852e+06	1.52206e+06	1.44115e+06	1.40579e+06	1.46164e+06	1.45077e+06	1.51788e+06	1.73226e+06	1.47854e+06	1.43134e+06	1.52216e+06
P63321	Rala Ral Ral-a	Ras-related protein Ral-A	0.77112	1.04119	50996.6	49805.9	63482.2	62503.2	48696	55096.8	48110.3	51009.2	66859.9	72630.4	48221.2	57366.2
Q921X9	Pdia5 Pdir	Protein disulfide-isomerase A5 (EC 5.3.4.1) (Protein disulfide isomerase-related protein)	0.86212	1.04108	113554	117934	116856	83296.5	121218	110572	140394	121775	142243	85359.2	85797.9	115114
Q01149	Col1a2 Cola2	Collagen alpha-2(I) chain (Alpha-2 type I collagen)	0.840091	1.04063	155338	113391	234017	250852	156265	181973	120316	185588	199842	282969	158117	189367
P61290	Psme3	Proteasome activator complex subunit 3 (11S regulator complex subunit gamma) (REG-gamma) (Activator of multicatalytic protease subunit 3) (Ki nuclear autoantigen) (Proteasome activator 28 subunit gamma) (PA28g) (PA28gamma)	0.470572	1.04052	279689	333496	299410	273171	316671	300487	275344	345229	320396	317536	304815	312664
Q60631	Grb2	Growth factor receptor-bound protein 2 (Adapter protein GRB2) (SH2/SH3 adapter GRB2)	0.649746	1.04041	12622.5	10194.9	8222.54	11219.6	11629.7	10777.8	11157.5	11914.9	8948.82	11811.1	12234.4	11213.3
Q8BVE3	Atp6v1h	V-type proton ATPase subunit H (V-ATPase subunit H) (Vacuolar proton pump subunit H)	0.759855	1.04037	62357.4	42441.2	41895.1	54101.3	41376.4	48434.3	48637.8	45390.4	50259.9	67675.7	39984.2	50389.6
Q91YW3	Dnajc3 P58ipk	DnaJ homolog subfamily C member 3 (Interferon-induced, double-stranded RNA-activated protein kinase inhibitor) (Protein kinase inhibitor of 58 kDa) (Protein kinase inhibitor p58)	0.531302	1.0403	70922.9	85152.6	65686.3	75495.1	85827.6	76616.9	82805.1	69697.6	81935.1	86936.7	77149.7	79704.9
P62267	Rps23	40S ribosomal protein S23	0.656343	1.04018	109402	247650	199198	187635	247372	198251	186847	213864	231984	224362	174028	206217
Q922X9	Prmt7 Kiaa1933	Protein arginine N-methyltransferase 7 (EC 2.1.1.-) (Histone-arginine N-methyltransferase PRMT7) (EC 2.1.1.125) ([Myelin basic protein]-arginine N-methyltransferase PRMT7) (EC 2.1.1.126)	0.828154	1.04006	52481.4	94781.1	74830	92788.6	75438.7	78064	52100.5	97332.6	84684.4	97809	74030.6	81191.4
Q61768	Kif5b Khcs Kns1	Kinesin-1 heavy chain (Conventional kinesin heavy chain) (Ubiquitous kinesin heavy chain) (UKHC)	0.597084	1.03987	462555	410060	465751	343941	408102	418082	507653	397216	458975	394816	415090	434750
Q8QZT1	Acat1	Acetyl-CoA acetyltransferase, mitochondrial (EC 2.3.1.9) (Acetoacetyl-CoA thiolase)	0.39485	1.03967	3.24903e+06	3.68915e+06	3.96772e+06	3.6598e+06	3.54584e+06	3.62231e+06	3.74228e+06	3.90842e+06	4.07045e+06	3.68943e+06	3.41951e+06	3.76602e+06
P28658	Atxn10 Sca10	Ataxin-10 (Brain protein E46) (Spinocerebellar ataxia type 10 protein homolog)	0.491655	1.03949	729498	997164	813075	885088	819645	848894	843195	885407	822800	890471	970218	882418
P30999	Ctnnd1 Catns Kiaa0384	Catenin delta-1 (Cadherin-associated Src substrate) (CAS) (p120 catenin) (p120(ctn)) (p120(cas))	0.608877	1.0394	48849.1	47353.1	38469.3	50749.8	61208.9	49326.1	52198.9	55224.2	56492	47305.7	45127.2	51269.6
Q8BMJ2	Lars	Leucine--tRNA ligase, cytoplasmic (EC 6.1.1.4) (Leucyl-tRNA synthetase) (LeuRS)	0.652227	1.03937	20595.8	45172.6	43550.1	35303.7	33075.2	35539.5	31626.4	33926.2	41210.7	39995.7	37933.9	36938.6
Q8BK67	Rcc2 Kiaa1470	Protein RCC2	0.722911	1.03931	283613	247960	227368	205424	236698	240213	195066	225589	284070	253505	290043	249655
Q9DCN2	Cyb5r3 Dia1	NADH-cytochrome b5 reductase 3 (B5R) (Cytochrome b5 reductase) (EC 1.6.2.2) (Diaphorase-1) [Cleaved into: NADH-cytochrome b5 reductase 3 membrane-bound form; NADH-cytochrome b5 reductase 3 soluble form]	0.824395	1.03912	170658	210787	244091	219824	119887	193049	158903	198854	287053	210675	147525	200602
Q9R0L7	Akap8l Nakap Nakap95	A-kinase anchor protein 8-like (AKAP8-like protein) (Neighbor of A-kinase-anchoring protein 95) (Neighbor of AKAP95)	0.515128	1.03884	29863.3	32578.2	25173.7	25327.4	28851	28358.7	29374.8	33169.4	26990.3	28934.4	28832.2	29460.2
Q9D7B6	Acad8	Isobutyryl-CoA dehydrogenase, mitochondrial (EC 1.3.99.-) (Acyl-CoA dehydrogenase family member 8) (ACAD-8)	0.657415	1.03882	236472	241450	276612	229373	281384	253058	325377	242036	270169	245233	231599	262883
Q5SF07	Igf2bp2 Imp2 Vickz2	Insulin-like growth factor 2 mRNA-binding protein 2 (IGF2 mRNA-binding protein 2) (IMP-2) (IGF-II mRNA-binding protein 2) (VICKZ family member 2)	0.659021	1.03877	7382.44	10037.1	8074.11	5298.05	5970.89	7352.52	7354.64	6352.49	8801.39	7475.99	8203.43	7637.59
Q9JJI8	Rpl38	60S ribosomal protein L38	0.605117	1.03868	277285	276681	219841	164892	240044	235749	253680	257165	256976	226222	230294	244867
Q8VDM4	Psmd2	26S proteasome non-ATPase regulatory subunit 2 (26S proteasome regulatory subunit RPN1) (26S proteasome regulatory subunit S2) (26S proteasome subunit p97)	0.434579	1.03771	1.38802e+06	1.77201e+06	1.49706e+06	1.58389e+06	1.61342e+06	1.57088e+06	1.52375e+06	1.68527e+06	1.54791e+06	1.66389e+06	1.72976e+06	1.63012e+06
P50431	Shmt1 Shmt	Serine hydroxymethyltransferase, cytosolic (SHMT) (EC 2.1.2.1) (Glycine hydroxymethyltransferase) (Serine methylase)	0.647224	1.03665	641549	701082	670974	620378	653144	657425	574271	704633	810883	698411	619390	681518
Q9CPV4	Glod4	Glyoxalase domain-containing protein 4	0.461519	1.03652	602073	591412	516253	492205	544262	549241	568586	620424	583863	522376	551251	569300
Q8QZY1	Eif3l Eif3eip Eif3s6ip Paf67	Eukaryotic translation initiation factor 3 subunit L (eIF3l) (66 kDa tyrosine-rich heat shock protein) (67 kDa polymerase-associated factor) (Eukaryotic translation initiation factor 3 subunit 6-interacting protein) (Eukaryotic translation initiation factor 3 subunit E-interacting protein) (HSP-66Y) (PAF67)	0.66137	1.03614	34070.1	48115.4	74662.3	78537	58150.2	58707	55777	67030.9	68468.2	61485.6	51382.5	60828.8
Q9JMA1	Usp14	Ubiquitin carboxyl-terminal hydrolase 14 (EC 3.4.19.12) (Deubiquitinating enzyme 14) (Ubiquitin thioesterase 14) (Ubiquitin-specific-processing protease 14)	0.389121	1.03436	839010	998944	888749	915568	897540	907962	854149	937010	979670	952242	972733	939161
Q9CXY6	Ilf2 Nf45	Interleukin enhancer-binding factor 2 (Nuclear factor of activated T-cells 45 kDa)	0.682417	1.03406	537735	663292	492832	473325	506331	534703	466968	495486	614280	579270	608562	552913
Q9DBL1	Acadsb	Short/branched chain specific acyl-CoA dehydrogenase, mitochondrial (SBCAD) (EC 1.3.8.5) (2-methyl branched chain acyl-CoA dehydrogenase) (2-MEBCAD) (2-methylbutyryl-coenzyme A dehydrogenase) (2-methylbutyryl-CoA dehydrogenase)	0.805052	1.03388	227051	204029	208586	225639	221225	217306	244595	191459	258099	254968	174222	224669
Q9QUH0	Glrx Glrx1 Grx Grx1	Glutaredoxin-1 (Thioltransferase-1) (TTase-1)	0.878463	1.03364	21679.3	17391.4	21983	22747.6	22031.3	21166.5	31324.8	20576.3	20260.5	18628.8	18602.9	21878.7
Q64737	Gart	Trifunctional purine biosynthetic protein adenosine-3 [Includes: Phosphoribosylamine--glycine ligase (EC 6.3.4.13) (Glycinamide ribonucleotide synthetase) (GARS) (Phosphoribosylglycinamide synthetase); Phosphoribosylformylglycinamidine cyclo-ligase (EC 6.3.3.1) (AIR synthase) (AIRS) (Phosphoribosyl-aminoimidazole synthetase); Phosphoribosylglycinamide formyltransferase (EC 2.1.2.2) (5'-phosphorib…	0.523703	1.03361	1.05722e+06	1.13533e+06	1.18451e+06	951167	1.1444e+06	1.09453e+06	1.19788e+06	1.12384e+06	1.23026e+06	1.03663e+06	1.06795e+06	1.13131e+06
P16381	D1Pas1 Pl10	Putative ATP-dependent RNA helicase Pl10 (EC 3.6.4.13)	0.495354	1.03356	203.436	15273.9	10407.5	11547.4	9336.09	9353.66	6018.22	10888.1	14984.6	8564.19	7882.58	9667.53
Q8CDN6	Txnl1 Trp32 Txnl	Thioredoxin-like protein 1 (32 kDa thioredoxin-related protein)	0.28632	1.03341	2.10239e+06	2.39902e+06	2.09039e+06	2.18559e+06	2.28555e+06	2.21259e+06	2.17422e+06	2.31217e+06	2.29738e+06	2.27907e+06	2.36971e+06	2.28651e+06
Q8R317	Ubqln1 Plic1	Ubiquilin-1 (Protein linking IAP with cytoskeleton 1) (PLIC-1)	0.565953	1.03317	308959	298290	232640	265113	304872	281975	322945	286695	284656	271186	291154	291327
O70591	Pfdn2 Pfd2	Prefoldin subunit 2	0.512266	1.03275	475533	424542	409232	436013	479390	444942	416769	460383	433610	485081	501718	459512
P24527	Lta4h	Leukotriene A-4 hydrolase (LTA-4 hydrolase) (EC 3.3.2.6) (Leukotriene A(4) hydrolase)	0.502941	1.03244	803038	746808	632387	689601	797093	733785	776468	706512	802165	749972	752812	757586
Q9D964	Gatm	Glycine amidinotransferase, mitochondrial (EC 2.1.4.1) (L-arginine:glycine amidinotransferase) (Transamidinase)	0.83441	1.03206	1.52722e+06	1.72877e+06	1.74262e+06	1.22538e+06	1.57637e+06	1.56007e+06	1.28289e+06	1.78913e+06	1.94744e+06	1.75647e+06	1.27451e+06	1.61009e+06
Q8BWF0	Aldh5a1	Succinate-semialdehyde dehydrogenase, mitochondrial (EC 1.2.1.24) (Aldehyde dehydrogenase family 5 member A1) (NAD(+)-dependent succinic semialdehyde dehydrogenase)	0.712174	1.03181	63123.6	46109.8	50144.5	40007.9	48786.3	49634.4	55692.6	41560.1	50408.8	50239.7	58166.5	51213.5
Q8VCT3	Rnpep	Aminopeptidase B (AP-B) (EC 3.4.11.6) (Arginine aminopeptidase) (Arginyl aminopeptidase) (Cytosol aminopeptidase IV)	0.798202	1.03118	110730	117255	119933	113108	161274	124460	160627	145363	117694	106742	111277	128341
Q64521	Gpd2 Gdm1	Glycerol-3-phosphate dehydrogenase, mitochondrial (GPD-M) (GPDH-M) (EC 1.1.5.3) (Protein TISP38)	0.812939	1.03008	7348.24	6837.24	5813.26	6774.14	7526.85	6859.94	6255.51	7536.21	8904.37	6920.25	5715.1	7066.29
Q9D6T0	Nosip	Nitric oxide synthase-interacting protein	0.96319	1.02988	15522.7	9304.29	9099.12	10882.5	11153.4	11192.4	14806.8	14626.1	6682.41	9841.91	11677.2	11526.9
P11404	Fabp3 Fabph1	Fatty acid-binding protein, heart (Fatty acid-binding protein 3) (Heart-type fatty acid-binding protein) (H-FABP) (Mammary-derived growth inhibitor) (MDGI)	0.818611	1.02936	354350	255624	394123	201072	389751	318984	403975	355399	232322	269963	380088	328349
Q9DCD0	Pgd	6-phosphogluconate dehydrogenase, decarboxylating (EC 1.1.1.44)	0.647695	1.02931	792245	681304	775287	904767	751446	781010	872074	718518	731314	874091	823528	803905
Q61753	Phgdh	D-3-phosphoglycerate dehydrogenase (3-PGDH) (EC 1.1.1.95) (A10)	0.538039	1.02825	3.54877e+06	3.46421e+06	3.58257e+06	3.63094e+06	3.65808e+06	3.57691e+06	3.83599e+06	3.99097e+06	3.65192e+06	3.72172e+06	3.18924e+06	3.67797e+06
Q9Z1K6	Arih2 Ari2 Triad1 Uip48	E3 ubiquitin-protein ligase ARIH2 (ARI-2) (Protein ariadne-2 homolog) (EC 6.3.2.-) (Triad1 protein) (UbcM4-interacting protein 48)	0.749549	1.02781	35332.6	43158	31639.2	45099.4	37485.4	38542.9	33572.4	41824.4	43550.6	34722.7	44403.5	39614.7
Q9Z2N8	Actl6a Actl6 Baf53a	Actin-like protein 6A (53 kDa BRG1-associated factor A) (Actin-related protein Baf53a) (BRG1-associated factor 53A) (BAF53A)	0.559686	1.02773	645587	718127	581937	649156	707013	660364	618126	712336	710896	699935	652094	678677
Q9JHU4	Dync1h1 Dhc1 Dnch1 Dnchc1 Dyhc	Cytoplasmic dynein 1 heavy chain 1 (Cytoplasmic dynein heavy chain 1) (Dynein heavy chain, cytosolic)	0.760363	1.02734	405788	623795	913540	981982	643409	713703	534819	700426	904311	846277	680257	733218
Q9DAR7	Dcps Dcs1 Hint5	m7GpppX diphosphatase (EC 3.6.1.59) (DCS-1) (Decapping scavenger enzyme) (Hint-related 7meGMP-directed hydrolase) (Histidine triad nucleotide-binding protein 5) (Histidine triad protein member 5) (HINT-5) (Scavenger mRNA-decapping enzyme DcpS)	0.622808	1.02724	679870	709803	598694	583447	640088	642380	622261	625943	752249	677052	621894	659880
P63323	Rps12	40S ribosomal protein S12	0.588028	1.0265	2.65079e+06	2.32504e+06	2.09241e+06	2.44078e+06	2.40807e+06	2.38342e+06	2.4709e+06	2.50606e+06	2.18e+06	2.48374e+06	2.59222e+06	2.44658e+06
Q9CXY9	Pigk	GPI-anchor transamidase (GPI transamidase) (EC 3.-.-.-) (Phosphatidylinositol-glycan biosynthesis class K protein) (PIG-K)	0.741531	1.02627	9055.02	8385.89	13442.1	10134	7771.09	9757.61	6868.75	6766.65	18771.9	13431.2	4231.35	10014
P63101	Ywhaz	14-3-3 protein zeta/delta (Protein kinase C inhibitor protein 1) (KCIP-1) (SEZ-2)	0.349444	1.02611	1.44975e+07	1.51351e+07	1.40312e+07	1.50357e+07	1.46266e+07	1.46652e+07	1.40845e+07	1.58068e+07	1.46154e+07	1.56494e+07	1.50848e+07	1.50482e+07
P54071	Idh2	Isocitrate dehydrogenase [NADP], mitochondrial (IDH) (EC 1.1.1.42) (ICD-M) (IDP) (NADP(+)-specific ICDH) (Oxalosuccinate decarboxylase)	0.71315	1.02586	388539	290597	273213	260701	266586	295927	320445	297254	336401	306747	257061	303581
Q91WJ8	Fubp1 D3Ertd330e	Far upstream element-binding protein 1 (FBP) (FUSE-binding protein 1)	0.180891	1.02586	2.64008e+06	2.79149e+06	2.6584e+06	2.79548e+06	2.76581e+06	2.73025e+06	2.78507e+06	2.84061e+06	2.69115e+06	2.78912e+06	2.89834e+06	2.80086e+06
Q99MR8	Mccc1 Mcca	Methylcrotonoyl-CoA carboxylase subunit alpha, mitochondrial (MCCase subunit alpha) (EC 6.4.1.4) (3-methylcrotonyl-CoA carboxylase 1) (3-methylcrotonyl-CoA carboxylase biotin-containing subunit) (3-methylcrotonyl-CoA:carbon dioxide ligase subunit alpha)	0.641649	1.02578	29009.9	25087.8	23540.1	22208.3	25283.1	25025.8	28183.1	23424.8	26506.9	23975.6	26265	25671.1
Q8R1Q8	Dync1li1 Dncli1 Dnclic1	Cytoplasmic dynein 1 light intermediate chain 1 (Dynein light chain A) (DLC-A) (Dynein light intermediate chain 1, cytosolic)	0.498911	1.02508	82389.7	92830.8	87108.2	84779.6	80685.5	85558.8	79725.6	87260.1	90103.9	91972	89459.7	87704.3
Q9D1Q6	Erp44 Kiaa0573 Txndc4	Endoplasmic reticulum resident protein 44 (ER protein 44) (ERp44) (Thioredoxin domain-containing protein 4)	0.615417	1.02506	1.9422e+06	1.73834e+06	1.72978e+06	1.75666e+06	1.78222e+06	1.78984e+06	2.08103e+06	1.86091e+06	1.65467e+06	1.75216e+06	1.82465e+06	1.83468e+06
Q3UM45	Ppp1r7 Sds22	Protein phosphatase 1 regulatory subunit 7 (Protein phosphatase 1 regulatory subunit 22)	0.716974	1.02503	113533	220697	165790	169482	160517	166004	148341	174818	191950	162177	173511	170159
Q8BP92	Rcn2	Reticulocalbin-2 (Taipoxin-associated calcium-binding protein 49) (TCBP-49)	0.672395	1.02501	573948	871241	768090	782233	837944	766691	740826	833763	765775	824810	764156	785866
O55222	Ilk	Integrin-linked protein kinase (EC 2.7.11.1)	0.754238	1.02498	101655	90199	70112.8	70433.5	76864.3	81853	84235	73337.9	100228	76161.2	85527.8	83897.9
O55135	Eif6 Itgb4bp	Eukaryotic translation initiation factor 6 (eIF-6) (B4 integrin interactor) (CAB) (p27(BBP))	0.602186	1.02448	1.34822e+06	1.42306e+06	1.33797e+06	1.58701e+06	1.31928e+06	1.40311e+06	1.28706e+06	1.40021e+06	1.50527e+06	1.48271e+06	1.51206e+06	1.43746e+06
Q921H8	Acaa1a Acaa1	3-ketoacyl-CoA thiolase A, peroxisomal (EC 2.3.1.16) (Acetyl-CoA acyltransferase A) (Beta-ketothiolase A) (Peroxisomal 3-oxoacyl-CoA thiolase A)	0.725764	1.0231	533078	522563	484773	432674	448146	484247	576939	480306	490089	436386	493444	495433
Q9CYR6	Pgm3 Agm1 Pgm-3	Phosphoacetylglucosamine mutase (PAGM) (EC 5.4.2.3) (Acetylglucosamine phosphomutase) (N-acetylglucosamine-phosphate mutase) (Phosphoglucomutase-3) (PGM 3)	0.632244	1.02259	366710	422653	420924	372240	417344	399974	405392	413402	452108	370585	403568	409011
P19091	Ar Nr3c4	Androgen receptor (Dihydrotestosterone receptor) (Nuclear receptor subfamily 3 group C member 4)	0.949853	1.02212	631088	427731	1.25917e+06	1.25365e+06	1.02903e+06	920134	372578	965618	1.08131e+06	1.3811e+06	901817	940485
P31001	Des	Desmin	0.703423	1.022	558247	398981	496057	532522	467537	490669	557697	463609	475271	499676	511053	501461
Q64674	Srm	Spermidine synthase (SPDSY) (EC 2.5.1.16) (Putrescine aminopropyltransferase)	0.72229	1.02198	138839	138826	135521	144373	139255	139363	163062	149445	141856	133694	124074	142426
O88448	Klc2	Kinesin light chain 2 (KLC 2)	0.930996	1.02188	156936	143770	156746	140006	172860	154064	205226	159361	119430	141593	161559	157434
P97351	Rps3a Rps3a1	40S ribosomal protein S3a (Protein TU-11)	0.463608	1.02166	1.33219e+06	1.591e+06	1.41551e+06	1.40612e+06	1.41104e+06	1.43117e+06	1.443e+06	1.47929e+06	1.43206e+06	1.47779e+06	1.47871e+06	1.46217e+06
Q9DCG9	Trmt112	tRNA methyltransferase 112 homolog (TRM112-like protein)	0.766135	1.02134	355608	347619	376187	362125	346918	357691	322446	348663	346442	435089	373989	365326
Q9WVJ2	Psmd13	26S proteasome non-ATPase regulatory subunit 13 (26S proteasome regulatory subunit RPN9) (26S proteasome regulatory subunit S11) (26S proteasome regulatory subunit p40.5)	0.727112	1.02078	546715	641605	587197	556534	593232	585057	506009	619459	604561	653217	602826	597214
Q60817	Naca	Nascent polypeptide-associated complex subunit alpha (Alpha-NAC) (Alpha-NAC/1.9.2)	0.719281	1.02067	1.41199e+06	1.70874e+06	1.5409e+06	1.49985e+06	1.55552e+06	1.5434e+06	1.53435e+06	1.65866e+06	1.35211e+06	1.63321e+06	1.69819e+06	1.5753e+06
Q9R1T2	Sae1 Aos1 Sua1 Ubl1a1 Uble1a	SUMO-activating enzyme subunit 1 (Ubiquitin-like 1-activating enzyme E1A) [Cleaved into: SUMO-activating enzyme subunit 1, N-terminally processed]	0.765845	1.02066	1.64258e+06	2.56719e+06	1.99763e+06	2.30829e+06	2.15732e+06	2.1346e+06	1.80518e+06	2.25237e+06	2.33577e+06	2.21524e+06	2.28499e+06	2.17871e+06
Q61838	A2m Pzp	Alpha-2-macroglobulin (Alpha-2-M) (Pregnancy zone protein) [Cleaved into: Alpha-2-macroglobulin 165 kDa subunit; Alpha-2-macroglobulin 35 kDa subunit]	0.954546	1.02028	169264	142724	150741	87486.6	122581	134559	202247	114349	102038	111006	156799	137288
Q9JHS9	Cwc15 Ed1	Spliceosome-associated protein CWC15 homolog (Embryonic development factor 1) (mED1)	0.69197	1.02022	154439	189726	159676	157556	155303	163340	150296	175454	163977	161712	181776	166643
Q8BHG1	Nrd1	Nardilysin (EC 3.4.24.61) (N-arginine dibasic convertase) (NRD convertase) (NRD-C)	0.765323	1.01989	93989.3	79538.8	82536.1	94260.5	87025.5	87470	106379	87409.1	85059.6	83399.3	83804.1	89210.2
P62320	Snrpd3	Small nuclear ribonucleoprotein Sm D3 (Sm-D3) (snRNP core protein D3)	0.799952	1.01978	1.33468e+06	1.15692e+06	923984	1.03294e+06	1.12076e+06	1.11386e+06	1.29463e+06	1.1294e+06	957067	1.06238e+06	1.23597e+06	1.13589e+06
P10518	Alad Lv	Delta-aminolevulinic acid dehydratase (ALADH) (EC 4.2.1.24) (Porphobilinogen synthase)	0.841469	1.01876	1.00926e+06	1.53249e+06	1.51795e+06	1.27531e+06	1.45773e+06	1.35855e+06	1.24201e+06	1.34718e+06	1.75952e+06	1.35559e+06	1.21585e+06	1.38403e+06
P42208	Sept2 Nedd-5 Nedd5	Septin-2 (Neural precursor cell expressed developmentally down-regulated protein 5) (NEDD-5)	0.728719	1.0187	1.52253e+06	1.59301e+06	1.44326e+06	1.39524e+06	1.53416e+06	1.49764e+06	1.4509e+06	1.58776e+06	1.73647e+06	1.46011e+06	1.39299e+06	1.52565e+06
Q9CWM4	Pfdn1	Prefoldin subunit 1	0.744227	1.01857	163988	130682	149746	145813	175105	153067	159495	146240	140365	170920	162528	155910
O08915	Aip	AH receptor-interacting protein (AIP) (Aryl-hydrocarbon receptor-interacting protein)	0.845735	1.01853	57488.6	74096.6	53745.5	49830.2	65626.6	60157.5	47302	63012.4	67632	69027.6	59386.3	61272.1
Q6WVG3	Kctd12 Pfet1	BTB/POZ domain-containing protein KCTD12 (Pfetin) (Predominantly fetal expressed T1 domain)	0.892763	1.01824	245632	224427	208159	219835	227850	225181	288296	237493	208266	195347	217044	229289
Q91VD9	Ndufs1	NADH-ubiquinone oxidoreductase 75 kDa subunit, mitochondrial (EC 1.6.5.3) (EC 1.6.99.3) (Complex I-75kD) (CI-75kD)	0.774417	1.01787	628763	799732	864428	768847	762808	764916	721759	821535	864688	792072	692871	778585
P47955	Rplp1	60S acidic ribosomal protein P1	0.672822	1.0177	3.94499e+06	4.80785e+06	4.25934e+06	4.62992e+06	4.45123e+06	4.41867e+06	4.33047e+06	4.34387e+06	4.94766e+06	4.37602e+06	4.48631e+06	4.49686e+06
Q61074	Ppm1g Fin13 Ppm1c	Protein phosphatase 1G (EC 3.1.3.16) (Fibroblast growth factor-inducible protein 13) (FIN13) (Protein phosphatase 1C) (Protein phosphatase 2C isoform gamma) (PP2C-gamma) (Protein phosphatase magnesium-dependent 1 gamma)	0.667096	1.01744	1.03868e+06	1.33995e+06	1.248e+06	1.2435e+06	1.2413e+06	1.22229e+06	1.19236e+06	1.3009e+06	1.2491e+06	1.2707e+06	1.20498e+06	1.24361e+06
P12787	Cox5a	Cytochrome c oxidase subunit 5A, mitochondrial (Cytochrome c oxidase polypeptide Va)	0.789959	1.01699	1.68867e+06	1.83289e+06	1.66978e+06	1.85243e+06	1.91702e+06	1.79216e+06	1.56441e+06	1.89866e+06	1.96099e+06	1.97129e+06	1.71768e+06	1.82261e+06
Q922Y1	Ubxn1 D19Ertd721e Saks1	UBX domain-containing protein 1 (Protein 2B28) (SAPK substrate protein 1) (UBA/UBX 33.3 kDa protein) (mY33K)	0.724073	1.01691	731331	969645	897969	897972	938595	887102	861165	942472	894110	848185	964607	902107
P45376	Akr1b1 Akr1b3 Aldor1 Aldr1	Aldose reductase (AR) (EC 1.1.1.21) (Aldehyde reductase)	0.696796	1.01657	2.04896e+07	1.92007e+07	2.06254e+07	1.89173e+07	2.15659e+07	2.01598e+07	2.17958e+07	2.02865e+07	2.20168e+07	1.95837e+07	1.87867e+07	2.04939e+07
P62996	Tra2b Sfrs10 Silg41	Transformer-2 protein homolog beta (TRA-2 beta) (TRA2-beta) (Silica-induced gene 41 protein) (SIG-41) (Splicing factor, arginine/serine-rich 10) (Transformer-2 protein homolog B)	0.805977	1.01506	621851	823563	641002	613157	709093	681733	844377	813634	398936	400481	1.00256e+06	691997
Q8VEE0	Rpe	Ribulose-phosphate 3-epimerase (EC 5.1.3.1) (Ribulose-5-phosphate-epimerase)	0.759334	1.01486	43819.4	61804.1	51015.1	60147.7	90598.8	61477	65621.3	67023.3	62462.3	51795.7	65049.1	62390.3
Q7TQI3	Otub1	Ubiquitin thioesterase OTUB1 (EC 3.4.19.12) (Deubiquitinating enzyme OTUB1) (OTU domain-containing ubiquitin aldehyde-binding protein 1) (Otubain-1) (Ubiquitin-specific-processing protease OTUB1)	0.654595	1.0147	840073	895099	813462	929097	990328	893612	889396	909175	885670	928743	920740	906745
Q9WVA2	Timm8a1 Ddp1 Tim8a Timm8a	Mitochondrial import inner membrane translocase subunit Tim8 A (Deafness dystonia protein 1 homolog)	0.750871	1.01465	275935	228869	230671	216948	247585	240002	269107	244516	227340	239757	236871	243518
Q50H33	Kctd8	BTB/POZ domain-containing protein KCTD8	0.804979	1.01359	18194.1	17462.3	11956.3	13732.1	19588.9	16186.7	19112.2	14763.2	15461.8	16725.7	15970.8	16406.8
Q8K4G1	Ltbp4	Latent-transforming growth factor beta-binding protein 4 (LTBP-4)	0.97702	1.01333	123010	89794.2	100530	107326	97524.7	103637	133093	111711	80415.9	79026.6	120847	105019
O09106	Hdac1	Histone deacetylase 1 (HD1) (EC 3.5.1.98)	0.988	1.01319	214711	285059	215925	255741	214383	237164	177210	246781	321095	232775	223607	240293
O88271	Cfdp1 Bcnt Cfdp Cp27	Craniofacial development protein 1 (27 kDa craniofacial protein) (Bucentaur) (Protein Cp27)	0.727554	1.01284	215137	200784	183853	200409	189163	197869	190753	196061	209617	191382	214235	200409
Q9WTL7	Lypla2	Acyl-protein thioesterase 2 (APT-2) (EC 3.1.2.-) (Lysophospholipase 2) (Lysophospholipase II) (LPL-II) (LysoPLA II) (mLyso II)	0.989365	1.01217	91096.3	150828	119327	119228	140668	124229	96323.6	149594	167176	125784	89826.4	125741
Q93092	Taldo1 Tal Taldo	Transaldolase (EC 2.2.1.2)	0.732598	1.0119	1.91416e+06	1.57645e+06	1.56307e+06	1.64997e+06	1.58667e+06	1.65806e+06	1.6204e+06	1.72502e+06	1.73896e+06	1.67986e+06	1.62469e+06	1.67779e+06
Q9JMH6	Txnrd1 Trxr1	Thioredoxin reductase 1, cytoplasmic (TR) (EC 1.8.1.9) (Thioredoxin reductase TR1)	0.824538	1.01161	175364	138116	125290	123203	126675	137730	156847	147406	134475	130540	127379	139329
P28271	Aco1 Ireb1 Irebp	Cytoplasmic aconitate hydratase (Aconitase) (EC 4.2.1.3) (Citrate hydro-lyase) (Iron regulatory protein 1) (IRP1) (Iron-responsive element-binding protein 1) (IRE-BP 1)	0.997012	1.01141	241786	278385	277335	232070	296324	265180	282627	280416	323628	267916	186441	268205
Q5FWK3	Arhgap1	Rho GTPase-activating protein 1 (Rho-type GTPase-activating protein 1)	0.957349	1.0113	79512.5	90654.3	59104.8	52579	60009.7	68372.1	93369.3	50779.9	64624.5	57656.3	79293.7	69144.8
P10852	Slc3a2 Mdu1	4F2 cell-surface antigen heavy chain (4F2hc) (Solute carrier family 3 member 2) (CD antigen CD98)	0.94014	1.01025	357547	397014	432679	325371	333753	369273	348637	398301	420867	408391	289102	373060
Q8BTS4	Nup54	Nuclear pore complex protein Nup54 (54 kDa nucleoporin) (Nucleoporin Nup54)	0.846431	1.01007	57711.7	53431	41487.9	39195.6	49300.1	48225.2	52335.3	51018.4	43061.7	44403.9	52734	48710.7
Q6PDL0	Dync1li2 Dncli2 Dnclic2	Cytoplasmic dynein 1 light intermediate chain 2 (Dynein light intermediate chain 2, cytosolic)	0.845832	1.00976	48699.4	85256.6	74318.2	76775.7	75471.7	72104.3	59783.5	75252.1	78319.4	78935.8	71751.1	72808.4
Q05920	Pc Pcx	Pyruvate carboxylase, mitochondrial (EC 6.4.1.1) (Pyruvic carboxylase) (PCB)	0.821101	1.00966	451930	402496	420124	359452	402723	407345	401621	417909	441730	420929	374215	411281
Q6ZQ08	Cnot1 Kiaa1007	CCR4-NOT transcription complex subunit 1 (CCR4-associated factor 1)	0.804961	1.00957	2582.71	6356.85	4680.08	7148.67	6736.38	5500.94	3911.67	6645.93	5358.43	5341.26	6510.54	5553.57
Q6PFD9	Nup98	Nuclear pore complex protein Nup98-Nup96 [Cleaved into: Nuclear pore complex protein Nup98 (98 kDa nucleoporin) (Nucleoporin Nup98) (Nup98); Nuclear pore complex protein Nup96 (96 kDa nucleoporin) (Nucleoporin Nup96) (Nup96)]	0.853557	1.00915	227682	174892	180451	154099	178856	183196	196881	180506	159301	190668	197001	184871
P19096	Fasn	Fatty acid synthase (EC 2.3.1.85) [Includes: [Acyl-carrier-protein] S-acetyltransferase (EC 2.3.1.38); [Acyl-carrier-protein] S-malonyltransferase (EC 2.3.1.39); 3-oxoacyl-[acyl-carrier-protein] synthase (EC 2.3.1.41); 3-oxoacyl-[acyl-carrier-protein] reductase (EC 1.1.1.100); 3-hydroxyacyl-[acyl-carrier-protein] dehydratase (EC 4.2.1.59); Enoyl-[acyl-carrier-protein] reductase (EC 1.3.1.39); Ole…	0.915382	1.00801	2.50727e+06	3.26842e+06	3.47041e+06	3.77475e+06	3.32974e+06	3.27012e+06	3.08292e+06	2.76627e+06	3.96777e+06	3.29022e+06	3.37431e+06	3.2963e+06
Q9Z2X1	Hnrnpf Hnrpf	Heterogeneous nuclear ribonucleoprotein F (hnRNP F) [Cleaved into: Heterogeneous nuclear ribonucleoprotein F, N-terminally processed]	0.871838	1.00758	3.52718e+06	4.07854e+06	3.49176e+06	4.18987e+06	3.95528e+06	3.84853e+06	3.41931e+06	4.09864e+06	3.92285e+06	4.0663e+06	3.88145e+06	3.87771e+06
O35841	Api5	Apoptosis inhibitor 5 (API-5) (AAC-11)	0.912111	1.00758	1.49488e+06	1.20673e+06	1.21714e+06	1.39801e+06	1.32896e+06	1.32915e+06	1.57626e+06	1.26419e+06	1.22078e+06	1.30235e+06	1.33253e+06	1.33922e+06
P62855	Rps26	40S ribosomal protein S26	0.776666	1.00718	210328	453217	381431	359063	430490	366906	365056	373838	352492	378057	378263	369541
Q91YT0	Ndufv1	NADH dehydrogenase [ubiquinone] flavoprotein 1, mitochondrial (EC 1.6.5.3) (EC 1.6.99.3) (Complex I-51kD) (CI-51kD) (NADH-ubiquinone oxidoreductase 51 kDa subunit)	0.940111	1.00652	374920	465467	426699	369128	377414	402726	409908	443652	456437	366839	349912	405350
Q8BY71	Hat1	Histone acetyltransferase type B catalytic subunit (EC 2.3.1.48) (Histone acetyltransferase 1)	0.895794	1.00622	108090	66884.9	81051.6	89650.1	71182.8	83371.9	78602.2	70494.1	90537.1	99257.5	80561.6	83890.5
Q923D2	Blvrb	Flavin reductase (NADPH) (FR) (EC 1.5.1.30) (Biliverdin reductase B) (BVR-B) (EC 1.3.1.24) (Biliverdin-IX beta-reductase) (NADPH-dependent diaphorase) (NADPH-flavin reductase) (FLR)	0.968548	1.00621	237165	258052	276484	244828	281199	259546	332670	252505	272142	237385	211086	261157
Q61425	Hadh Hadhsc Mschad Schad	Hydroxyacyl-coenzyme A dehydrogenase, mitochondrial (HCDH) (EC 1.1.1.35) (Medium and short-chain L-3-hydroxyacyl-coenzyme A dehydrogenase) (Short-chain 3-hydroxyacyl-CoA dehydrogenase)	0.945642	1.00605	3.58658e+06	3.68315e+06	3.94982e+06	2.8207e+06	3.59052e+06	3.52616e+06	3.92998e+06	3.56721e+06	4.05375e+06	3.12444e+06	3.06199e+06	3.54747e+06
P51859	Hdgf Tdrm1	Hepatoma-derived growth factor (HDGF)	0.909231	1.00601	1.53815e+06	1.55405e+06	1.34709e+06	1.51633e+06	1.48736e+06	1.4886e+06	1.62441e+06	1.473e+06	1.33643e+06	1.47307e+06	1.58082e+06	1.49754e+06
Q99PU5	Acsbg1 Kiaa0631 Lpd	Long-chain-fatty-acid--CoA ligase ACSBG1 (EC 6.2.1.3) (Acyl-CoA synthetase bubblegum family member 1) (mBG1) (Gonadotropin-regulated long chain acyl CoA synthetase) (GR-LACS) (Lipidosin)	0.939627	1.00578	1.60501e+06	1.26531e+06	1.59348e+06	1.34752e+06	1.61833e+06	1.48593e+06	1.79024e+06	1.4916e+06	1.36043e+06	1.48053e+06	1.34981e+06	1.49452e+06
Q9CY62	Rnf181	E3 ubiquitin-protein ligase RNF181 (EC 6.3.2.-) (RING finger protein 181)	0.90225	1.00563	55104.3	37225.9	44782.9	53334.2	53382	48765.9	55405.3	44061.3	48930.6	43339	53465.7	49040.4
Q9Z1X4	Ilf3	Interleukin enhancer-binding factor 3	0.907668	1.00544	1.41001e+06	1.53898e+06	1.19018e+06	1.29999e+06	1.38922e+06	1.36567e+06	1.36076e+06	1.4335e+06	1.23014e+06	1.32757e+06	1.51357e+06	1.3731e+06
P47753	Capza1 Cappa1	F-actin-capping protein subunit alpha-1 (CapZ alpha-1)	0.890776	1.0054	784407	843344	803929	696430	784569	782536	853202	811886	729483	760417	778810	786760
O88544	Cops4 Csn4	COP9 signalosome complex subunit 4 (SGN4) (Signalosome subunit 4) (JAB1-containing signalosome subunit 4)	0.91977	1.00534	605097	783503	639264	697445	741381	693338	595826	749094	724293	729985	685993	697038
Q8K0E8	Fgb	Fibrinogen beta chain [Cleaved into: Fibrinopeptide B; Fibrinogen beta chain]	0.924345	1.00506	315772	194696	265982	150313	242256	233804	331795	216174	188308	200429	238230	234987
Q8BGQ7	Aars	Alanine--tRNA ligase, cytoplasmic (EC 6.1.1.7) (Alanyl-tRNA synthetase) (AlaRS)	0.944843	1.00478	776395	978411	873984	872282	899807	880176	767838	876233	999282	900165	878414	884387
Q99MN1	Kars	Lysine--tRNA ligase (EC 6.1.1.6) (Lysyl-tRNA synthetase) (LysRS)	0.929911	1.00471	546802	464174	440082	402582	448673	460463	399477	494351	513935	445728	459666	462631
B2RY56	Rbm25	RNA-binding protein 25 (RNA-binding motif protein 25)	0.990836	1.00428	371438	331450	275054	297390	286408	312348	369026	283617	290586	254266	370923	313684
P60229	Eif3e Eif3s6 Int6	Eukaryotic translation initiation factor 3 subunit E (eIF3e) (Eukaryotic translation initiation factor 3 subunit 6) (MMTV integration site 6) (Mammary tumor-associated protein INT-6) (Viral integration site protein INT-6) (eIF-3 p48)	0.944669	1.00374	259309	307032	253463	336011	292692	289701	264611	262739	302267	336793	287518	290786
Q61025	Ift20	Intraflagellar transport protein 20 homolog (mIFT20)	0.518437	1.00322	60.492	7865.49	6271.12	7233.12	5325.87	5351.22	2388.2	4501.19	7522.49	7529.98	4900.46	5368.46
Q8C6G8	Wdr26	WD repeat-containing protein 26	0.75551	1.00298	24945.7	66977.7	73419.1	52969.4	64923.8	56647.1	54719.9	57900.1	64569.8	50464.1	56426.3	56816
P62911	Rpl32	60S ribosomal protein L32	0.75792	1.00262	106186	257670	239225	251531	358588	242640	202007	252151	261175	277738	223311	243276
Q3TXS7	Psmd1	26S proteasome non-ATPase regulatory subunit 1 (26S proteasome regulatory subunit RPN2) (26S proteasome regulatory subunit S1)	0.919535	1.00259	860860	960446	1.02212e+06	1.10402e+06	1.06187e+06	1.00186e+06	921802	1.02438e+06	986919	1.05824e+06	1.03097e+06	1.00446e+06
Q9DCH4	Eif3f Eif3s5	Eukaryotic translation initiation factor 3 subunit F (eIF3f) (Deubiquitinating enzyme eIF3f) (EC 3.4.19.12) (Eukaryotic translation initiation factor 3 subunit 5) (eIF-3-epsilon) (eIF3 p47)	0.913614	1.00253	547243	514470	379700	444563	458649	468925	416887	499604	450897	493181	489992	470112
O35345	Kpna6 Kpna5	Importin subunit alpha-7 (Importin alpha-S2) (Karyopherin subunit alpha-6)	0.898078	1.00235	170087	275619	248344	217043	218605	225940	192860	234400	242755	229646	232693	226471
Q6Y685	Tacc1	Transforming acidic coiled-coil-containing protein 1	0.990876	1.0023	59634.8	56186.4	45077.1	44592.8	48634.6	50825.1	58656.5	55558.7	38254.2	51746	50495.8	50942.2
Q9ERR7	2014-09-15	15 kDa selenoprotein	0.904256	1.00215	146481	189070	174975	191226	170934	174537	176974	181730	167439	171376	177041	174912
Q9WUK2	Eif4h Wbscr1	Eukaryotic translation initiation factor 4H (eIF-4H) (Williams-Beuren syndrome chromosomal region 1 protein homolog)	0.97764	1.00183	837742	716856	682665	754765	786537	755713	784567	737445	676426	737663	849376	757096
P62264	Rps14	40S ribosomal protein S14	0.949865	1.0014	629961	532948	471769	486804	529613	530219	564752	555214	463406	519943	551480	530959
Q99KJ8	Dctn2	Dynactin subunit 2 (50 kDa dynein-associated polypeptide) (Dynactin complex 50 kDa subunit) (DCTN-50) (Growth cone membrane protein 23-48K) (GMP23-48K) (p50 dynamitin)	0.958141	1.00114	576244	654179	604955	651793	647007	626836	643132	584546	624015	648740	637309	627549
O35098	Dpysl4 Crmp3 Ulip4	Dihydropyrimidinase-related protein 4 (DRP-4) (Collapsin response mediator protein 3) (CRMP-3) (UNC33-like phosphoprotein 4) (ULIP-4)	0.990436	1.001	523521	390744	450112	404293	428516	439437	516426	427302	389915	399025	466720	439878
Q9D0W5	Ppil1	Peptidyl-prolyl cis-trans isomerase-like 1 (PPIase) (EC 5.2.1.8) (Rotamase PPIL1)	0.985387	1.0008	347922	341205	324717	407603	360369	356363	302689	349094	414107	354654	362701	356649
Q9CZD3	Gars	Glycine--tRNA ligase (EC 6.1.1.14) (Diadenosine tetraphosphate synthetase) (AP-4-A synthetase) (Glycyl-tRNA synthetase) (GlyRS)	0.979052	1.0005	1.11937e+06	1.37883e+06	1.17256e+06	1.20227e+06	1.24052e+06	1.22271e+06	1.02215e+06	1.17343e+06	1.32151e+06	1.3175e+06	1.28204e+06	1.22333e+06
Q9WVR4	Fxr2 Fxr2h	Fragile X mental retardation syndrome-related protein 2	0.976488	1.00045	177001	145787	136986	137420	136826	146804	150811	159315	124165	127656	172403	146870
O08795	Prkcsh	Glucosidase 2 subunit beta (80K-H protein) (Glucosidase II subunit beta) (Protein kinase C substrate 60.1 kDa protein heavy chain) (PKCSH)	0.983065	1.00029	1.13838e+06	1.04108e+06	1.17992e+06	1.20415e+06	1.12021e+06	1.13675e+06	1.19509e+06	1.23088e+06	1.00536e+06	1.09889e+06	1.15516e+06	1.13708e+06
Q9D6R2	Idh3a	Isocitrate dehydrogenase [NAD] subunit alpha, mitochondrial (EC 1.1.1.41) (Isocitric dehydrogenase subunit alpha) (NAD(+)-specific ICDH subunit alpha)	0.948976	0.999994	803556	827658	806669	828217	816636	816547	821806	781944	904429	838862	735671	816542
P83940	Tceb1	Transcription elongation factor B polypeptide 1 (Elongin 15 kDa subunit) (Elongin-C) (EloC) (RNA polymerase II transcription factor SIII subunit C) (SIII p15) (Stromal membrane-associated protein SMAP1B homolog)	0.987375	0.9996	1.1039e+06	1.05289e+06	897723	1.07621e+06	982162	1.02258e+06	925685	1.03119e+06	1.06701e+06	1.00034e+06	1.08661e+06	1.02217e+06
P60843	Eif4a1 Ddx2a Eif4a	Eukaryotic initiation factor 4A-I (eIF-4A-I) (eIF4A-I) (EC 3.6.4.13) (ATP-dependent RNA helicase eIF4A-1)	0.981637	0.998932	3.19496e+06	3.5362e+06	2.94594e+06	2.88284e+06	3.2979e+06	3.17157e+06	2.72683e+06	3.30138e+06	3.43833e+06	3.21455e+06	3.15983e+06	3.16818e+06
Q8VEM8	Slc25a3	Phosphate carrier protein, mitochondrial (Phosphate transport protein) (PTP) (Solute carrier family 25 member 3)	0.95551	0.998582	173747	249668	422429	325788	191416	272610	222064	214663	403168	328606	192614	272223
Q99JI4	Psmd6	26S proteasome non-ATPase regulatory subunit 6 (26S proteasome regulatory subunit RPN7) (26S proteasome regulatory subunit S10) (p42A)	0.967092	0.998386	470796	394237	487564	556942	485163	478940	454557	468351	445152	517185	505591	478167
P61963	Dcaf7 Han11 Wdr68	DDB1- and CUL4-associated factor 7 (WD repeat-containing protein 68) (WD repeat-containing protein An11 homolog)	0.920504	0.998223	18983.9	17975.8	19257.1	16996.6	17734	18189.5	19015.3	17015.7	16736.8	16667.5	21350.7	18157.2
P61087	Ube2k Hip2	Ubiquitin-conjugating enzyme E2 K (EC 6.3.2.19) (Huntingtin-interacting protein 2) (HIP-2) (Ubiquitin carrier protein) (Ubiquitin-conjugating enzyme E2-25 kDa) (Ubiquitin-conjugating enzyme E2(25K)) (Ubiquitin-conjugating enzyme E2-25K) (Ubiquitin-protein ligase)	0.978876	0.998075	298122	353349	298658	307006	300421	311511	287828	335774	315650	316262	299045	310912
P50608	Fmod	Fibromodulin (FM) (Collagen-binding 59 kDa protein) (Keratan sulfate proteoglycan fibromodulin) (KSPG fibromodulin)	0.98622	0.997876	439888	290188	391601	338113	373862	366730	456247	359556	318135	379697	316123	365952
Q9CWZ7	Napg Snapg	Gamma-soluble NSF attachment protein (SNAP-gamma) (N-ethylmaleimide-sensitive factor attachment protein gamma)	0.916347	0.997146	144714	216796	210259	205419	243736	204185	186924	218277	212683	195515	204613	203602
Q61578	Fdxr	NADPH:adrenodoxin oxidoreductase, mitochondrial (AR) (Adrenodoxin reductase) (EC 1.18.1.6) (Ferredoxin--NADP(+) reductase) (Ferredoxin reductase)	0.946449	0.996702	628278	587562	697895	379781	588819	576467	705392	598809	552504	483415	532709	574566
Q99JX3	Gorasp2	Golgi reassembly-stacking protein 2 (GRS2) (Golgi reassembly-stacking protein of 55 kDa) (GRASP55)	0.932422	0.99652	122900	201744	163371	191652	176945	171322	157527	192500	165441	176456	161707	170726
P54818	Galc	Galactocerebrosidase (GALCERase) (EC 3.2.1.46) (Galactocerebroside beta-galactosidase) (Galactosylceramidase) (Galactosylceramide beta-galactosidase)	0.93695	0.995773	39805.1	40986	39560.4	32620	34480.5	37490.4	36021.6	35257.4	33114.1	37519.7	44746.8	37331.9
Q9Z315	Sart1 Haf	U4/U6.U5 tri-snRNP-associated protein 1 (Hypoxia-associated factor) (Squamous cell carcinoma antigen recognized by T-cells 1) (SART-1) (mSART-1)	0.923953	0.995735	316325	284664	259962	267397	263723	278414	306810	257938	267461	246907	307018	277227
Q99LI8	Hgs Hrs	Hepatocyte growth factor-regulated tyrosine kinase substrate	0.95337	0.995227	31328.1	42227.1	40673.1	40126.7	44133.3	39697.6	33678.7	45589.6	34504.4	42914.8	40853.3	39508.2
Q8CH18	Ccar1 Carp1	Cell division cycle and apoptosis regulator protein 1 (Cell cycle and apoptosis regulatory protein 1) (CARP-1)	0.898504	0.995126	16167.2	46361.5	46219.3	25114.4	31151.2	33002.7	33855.6	36943.5	28248.4	19866.3	45295.5	32841.9
Q9DCL9	Paics	Multifunctional protein ADE2 [Includes: Phosphoribosylaminoimidazole-succinocarboxamide synthase (EC 6.3.2.6) (SAICAR synthetase); Phosphoribosylaminoimidazole carboxylase (EC 4.1.1.21) (AIR carboxylase) (AIRC)]	0.861585	0.995027	525099	684236	679432	604261	587289	616063	453014	628141	829941	602263	551639	612999
P84089	Erh	Enhancer of rudimentary homolog (Mer)	0.88198	0.994921	2.43471e+06	2.14581e+06	2.13224e+06	2.21351e+06	2.23231e+06	2.23172e+06	2.19946e+06	2.27435e+06	2.06683e+06	2.2747e+06	2.28657e+06	2.22038e+06
P62077	Timm8b Ddp2 Tim8b	Mitochondrial import inner membrane translocase subunit Tim8 B (Deafness dystonia protein 2 homolog)	0.605066	0.994469	1210.35	11410.4	12965.9	9523.73	14663.4	9954.75	7987.5	10833.1	12601.8	9453.94	8622.18	9899.69
Q9D287	Bcas2 Dam1	Pre-mRNA-splicing factor SPF27 (Breast carcinoma-amplified sequence 2 homolog) (DNA amplified in mammary carcinoma 1 protein)	0.885313	0.993979	302326	292530	245013	285868	291726	283493	248705	301430	235344	312113	311336	281786
Q9CQL7	Mrfap1 Pam14 MNCb-1039	MORF4 family-associated protein 1 (Protein associated with MRG of 14 kDa)	0.912861	0.993937	275689	204201	230897	242495	211531	232962	224801	201012	200894	242426	288617	231550
Q8K4Z5	Sf3a1	Splicing factor 3A subunit 1 (SF3a120)	0.902045	0.993663	553503	500604	446415	478041	483576	492428	485854	538164	437978	472330	512210	489307
Q8C963	Ccdc159	Coiled-coil domain-containing protein 159	0.858257	0.993611	96134.3	40848.8	48414.7	45686.5	41670.1	54550.9	73093.1	42944.6	51958.5	46588.8	56426.8	54202.4
Q61792	Lasp1 Mln50	LIM and SH3 domain protein 1 (LASP-1) (Metastatic lymph node gene 50 protein) (MLN 50)	0.884418	0.993483	1.40716e+06	1.0615e+06	1.19954e+06	1.15909e+06	1.29792e+06	1.22504e+06	1.48687e+06	1.21077e+06	1.03794e+06	995246	1.35446e+06	1.21706e+06
Q8K1C0	Angel2 D1Ertd396e D1Ertd654e MNCb-4273	Protein angel homolog 2	0.874478	0.992848	3636.89	6568.45	5323.38	5115.39	5090.14	5146.85	3845.55	4926.91	6176.86	7143.82	3457.05	5110.04
Q9QZ06	Tollip	Toll-interacting protein	0.861193	0.99277	223439	240268	202719	228171	231601	225240	228544	243220	204317	222970	219007	223611
Q60598	Cttn Ems1	Src substrate cortactin	0.841357	0.992713	605294	536102	601810	550997	604477	579736	653742	561069	473546	518329	670870	575511
P19536	Cox5b	Cytochrome c oxidase subunit 5B, mitochondrial (Cytochrome c oxidase polypeptide Vb)	0.982284	0.992516	265583	387085	428792	419965	424979	385281	326257	423438	422530	349780	389981	382397
P58252	Eef2	Elongation factor 2 (EF-2)	0.875312	0.991762	1.24043e+07	1.47321e+07	1.40482e+07	1.21884e+07	1.39592e+07	1.34665e+07	1.22743e+07	1.23307e+07	1.54431e+07	1.32142e+07	1.35155e+07	1.33555e+07
P62627	Dynlrb1 Dncl2a Dnlc2a	Dynein light chain roadblock-type 1 (Dynein light chain 2A, cytoplasmic)	0.877569	0.991594	386297	372768	310347	356743	380990	361429	388642	367330	295056	382257	358669	358391
Q9CYI0		Protein Njmu-R1	0.890089	0.991569	9851.62	41787.6	37263.9	29972.8	29166.5	29608.5	19500.9	29667.6	40757.6	38472.2	18395.9	29358.8
P21614	Gc	Vitamin D-binding protein (DBP) (VDB) (Gc-globulin) (Group-specific component)	0.897257	0.991473	1.04884e+06	716274	1.37998e+06	956790	1.16319e+06	1.05302e+06	1.65697e+06	977678	893392	784846	907295	1.04404e+06
Q99PL5	Rrbp1	Ribosome-binding protein 1 (Ribosome receptor protein) (RRp) (mRRp)	0.919	0.99124	336227	406267	430395	489978	433384	419250	497222	418535	337676	395902	428552	415578
Q8C0L0	Tmx4 D2Bwg1356e Kiaa1162 Txndc13	Thioredoxin-related transmembrane protein 4 (Thioredoxin domain-containing protein 13)	0.991586	0.991009	6382.4	7968.13	13154.3	13430.3	6394.98	9466.01	6465.47	8479.89	13341.8	11981.8	6635.57	9380.91
Q923E4	Sirt1 Sir2l1	NAD-dependent protein deacetylase sirtuin-1 (EC 3.5.1.-) (Regulatory protein SIR2 homolog 1) (SIR2-like protein 1) (SIR2alpha) (Sir2) (mSIR2a) [Cleaved into: SirtT1 75 kDa fragment (75SirT1)]	0.878323	0.990494	23847.2	52819.8	51260.2	36640.9	34845.2	39882.6	36055.1	37166.2	47875	40832.9	35588.2	39503.5
O88811	Stam2 Hbp	Signal transducing adapter molecule 2 (STAM-2) (Hrs-binding protein)	0.994236	0.990061	56466.6	89165.7	86153.3	80261.5	77600.5	77929.5	72899.6	80396.1	86363.3	77278.1	68837.9	77155
Q8BHN3	Ganab G2an Kiaa0088	Neutral alpha-glucosidase AB (EC 3.2.1.84) (Alpha-glucosidase 2) (Glucosidase II subunit alpha)	0.894738	0.989836	1.85292e+06	2.33886e+06	2.2236e+06	1.84819e+06	2.02118e+06	2.05695e+06	2.04708e+06	1.85662e+06	2.27863e+06	2.02474e+06	1.97315e+06	2.03604e+06
Q9D0I9	Rars	Arginine--tRNA ligase, cytoplasmic (EC 6.1.1.19) (Arginyl-tRNA synthetase) (ArgRS)	0.904339	0.989129	390890	382737	481159	526370	455950	447421	393933	452265	496056	499111	371420	442557
Q9CWJ9	Atic Purh	Bifunctional purine biosynthesis protein PURH [Includes: Phosphoribosylaminoimidazolecarboxamide formyltransferase (EC 2.1.2.3) (5-aminoimidazole-4-carboxamide ribonucleotide formyltransferase) (AICAR transformylase); IMP cyclohydrolase (EC 3.5.4.10) (ATIC) (IMP synthase) (Inosinicase)]	0.811	0.988897	2.50009e+06	2.365e+06	2.32855e+06	2.09164e+06	2.40297e+06	2.33765e+06	2.39683e+06	2.42995e+06	2.59925e+06	2.15105e+06	1.9814e+06	2.3117e+06
Q9CZS1	Aldh1b1 Aldhx	Aldehyde dehydrogenase X, mitochondrial (EC 1.2.1.3) (Aldehyde dehydrogenase family 1 member B1)	0.875363	0.988714	1.02012e+06	944791	1.0701e+06	780440	1.00282e+06	963654	1.02702e+06	1.09848e+06	982135	906290	749970	952778
O55023	Impa1	Inositol monophosphatase 1 (IMP 1) (IMPase 1) (EC 3.1.3.25) (Inositol-1(or 4)-monophosphatase 1) (Lithium-sensitive myo-inositol monophosphatase A1)	0.855029	0.988659	1.33884e+06	1.09482e+06	1.22169e+06	1.12365e+06	1.34878e+06	1.22556e+06	1.41651e+06	1.2172e+06	1.11435e+06	1.17556e+06	1.13467e+06	1.21166e+06
O89020	Afm	Afamin (Alpha-albumin) (Alpha-Alb)	0.993347	0.988593	10492.8	5489.43	11895.2	5748.99	10119.4	8749.17	13623	8361.58	6482.74	6329.94	8449.58	8649.37
P27612	Plaa Plap	Phospholipase A-2-activating protein (PLA2P) (PLAP)	0.764858	0.987887	737795	811299	702147	735979	790914	755627	753249	712995	715114	707888	843123	746474
P61161	Actr2 Arp2	Actin-related protein 2 (Actin-like protein 2)	0.803733	0.987218	362441	298233	346365	312143	329469	329730	347128	284745	342891	340595	312219	325516
Q61035	Hars	Histidine--tRNA ligase, cytoplasmic (EC 6.1.1.21) (Histidyl-tRNA synthetase) (HisRS)	0.717162	0.986902	293449	319187	287247	289784	289259	295785	267822	271473	305478	295081	319702	291911
Q91VR5	Ddx1	ATP-dependent RNA helicase DDX1 (EC 3.6.4.13) (DEAD box protein 1)	0.729661	0.986816	688553	703409	621928	607818	627804	649903	640159	634247	644841	609829	677593	641334
Q9CWK8	Snx2	Sorting nexin-2	0.824783	0.986354	308302	265296	254268	239149	255023	264407	242054	257405	267115	266913	270509	260799
Q61699	Hsph1 Hsp105 Hsp110 Kiaa0201	Heat shock protein 105 kDa (42 degrees C-HSP) (Heat shock 110 kDa protein) (Heat shock-related 100 kDa protein E7I) (HSP-E7I)	0.988093	0.985954	10857.2	24678.6	25987.8	24388.8	24677.5	22118	18667.1	26893.1	26810.6	22771	13894.8	21807.3
P97364	Sephs2 Sps2	Selenide, water dikinase 2 (EC 2.7.9.3) (Selenium donor protein 2) (Selenophosphate synthase 2)	0.670465	0.985648	985.815	40884.2	28113.3	25212.9	24203.2	23879.9	10188.3	20616.3	48394.1	24527.7	13959.4	23537.2
Q91XW8	Fkbp6 Fkbp36	Inactive peptidyl-prolyl cis-trans isomerase FKBP6 (Inactive PPIase FKBP6) (36 kDa FK506-binding protein) (36 kDa FKBP) (FKBP-36) (FK506-binding protein 6) (FKBP-6) (Immunophilin FKBP36)	0.928305	0.985455	148484	154486	118299	181272	136310	147770	136836	130017	150979	157762	152510	145621
P50247	Ahcy	Adenosylhomocysteinase (AdoHcyase) (EC 3.3.1.1) (CUBP) (Liver copper-binding protein) (S-adenosyl-L-homocysteine hydrolase)	0.722567	0.985078	5.48891e+06	5.31158e+06	5.08008e+06	5.00568e+06	5.30566e+06	5.23838e+06	4.92877e+06	5.01306e+06	6.25055e+06	5.02425e+06	4.58444e+06	5.16022e+06
P62192	Psmc1	26S protease regulatory subunit 4 (P26s4) (26S proteasome AAA-ATPase subunit RPT2) (Proteasome 26S subunit ATPase 1)	0.864113	0.985078	136134	174900	176826	158032	139349	157048	160535	158843	152046	135038	167060	154705
Q62446	Fkbp3 Fkbp25	Peptidyl-prolyl cis-trans isomerase FKBP3 (PPIase FKBP3) (EC 5.2.1.8) (25 kDa FK506-binding protein) (25 kDa FKBP) (FKBP-25) (FK506-binding protein 3) (FKBP-3) (Immunophilin FKBP25) (Rapamycin-selective 25 kDa immunophilin) (Rotamase)	0.903021	0.985054	805915	663552	601929	528283	603187	640573	744486	618793	549958	568318	673443	631000
Q9D1E6	Tbcb Ckap1	Tubulin-folding cofactor B (Cytoskeleton-associated protein 1) (Cytoskeleton-associated protein CKAPI) (Tubulin-specific chaperone B)	0.852845	0.984299	114346	153057	132432	152397	144844	139415	129063	144900	135934	125617	150617	137226
Q9EQ20	Aldh6a1	Methylmalonate-semialdehyde dehydrogenase [acylating], mitochondrial (MMSDH) (Malonate-semialdehyde dehydrogenase [acylating]) (EC 1.2.1.18) (EC 1.2.1.27) (Aldehyde dehydrogenase family 6 member A1)	0.76629	0.9834	3.02392e+06	2.92212e+06	3.26546e+06	2.64733e+06	2.97306e+06	2.96638e+06	2.97492e+06	3.02741e+06	3.36336e+06	2.96397e+06	2.25601e+06	2.91713e+06
P21126	Ubl4a Gdx Ubl4	Ubiquitin-like protein 4A (Ubiquitin-like protein GDX)	0.999605	0.983254	45770	38812.5	36834.3	23782.6	32088.6	35457.6	35443.8	37260.5	40290.8	31842.3	29481.9	34863.8
Q8R180	Ero1l	ERO1-like protein alpha (ERO1-L) (ERO1-L-alpha) (EC 1.8.4.-) (Endoplasmic reticulum oxidoreductin-1-like protein) (Oxidoreductin-1-L-alpha)	0.916301	0.982947	39519.5	59058.9	55181.1	62098.8	48870.8	52945.8	43240.6	50330.6	52461.4	60553.3	53628.8	52042.9
Q99LC3	Ndufa10	NADH dehydrogenase [ubiquinone] 1 alpha subcomplex subunit 10, mitochondrial (Complex I-42kD) (CI-42kD) (NADH-ubiquinone oxidoreductase 42 kDa subunit)	0.82751	0.98292	138618	241137	211506	188334	203939	196707	160624	199357	290549	182449	133757	193347
P45952	Acadm	Medium-chain specific acyl-CoA dehydrogenase, mitochondrial (MCAD) (EC 1.3.8.7)	0.720134	0.98266	431304	440492	433291	423556	486462	443021	452411	399357	502974	453496	368458	435339
O54984	Asna1 Arsa	ATPase Asna1 (EC 3.6.-.-) (Arsenical pump-driving ATPase) (Arsenite-stimulated ATPase)	0.710675	0.982337	528447	603849	498869	496199	511547	527782	487383	534453	499315	542305	528845	518460
Q8VBW6	Nae1 Appbp1	NEDD8-activating enzyme E1 regulatory subunit (Amyloid beta precursor protein-binding protein 1, 59 kDa) (APP-BP1) (Amyloid protein-binding protein 1)	0.805474	0.981894	364855	476358	377709	393938	443714	411315	406516	382570	359020	412702	458531	403868
P11499	Hsp90ab1 Hsp84 Hsp84-1 Hspcb	Heat shock protein HSP 90-beta (Heat shock 84 kDa) (HSP 84) (HSP84) (Tumor-specific transplantation 84 kDa antigen) (TSTA)	0.560806	0.981698	4.30247e+07	4.12572e+07	4.00263e+07	4.08188e+07	4.29446e+07	4.16143e+07	4.25137e+07	4.32622e+07	3.72176e+07	3.89288e+07	4.23412e+07	4.08527e+07
Q8C5W3	Tbcel Lrrc35	Tubulin-specific chaperone cofactor E-like protein (Leucine-rich repeat-containing protein 35)	0.956351	0.981222	101117	204202	156391	150462	170339	156502	126422	167049	190013	162319	122014	153563
P32020	Scp2 Scp-2	Non-specific lipid-transfer protein (NSL-TP) (EC 2.3.1.176) (Propanoyl-CoA C-acyltransferase) (SCP-chi) (SCPX) (Sterol carrier protein 2) (SCP-2) (Sterol carrier protein X) (SCP-X)	0.712831	0.981118	608090	550232	592781	530708	587066	573775	649994	570880	570830	572380	450623	562942
P57776	Eef1d	Elongation factor 1-delta (EF-1-delta)	0.688697	0.980997	3.09266e+06	3.47681e+06	3.12985e+06	3.59859e+06	3.56232e+06	3.37205e+06	3.17019e+06	3.3552e+06	3.10763e+06	3.17389e+06	3.73292e+06	3.30797e+06
Q8BHA3	Dtd2	Probable D-tyrosyl-tRNA(Tyr) deacylase 2 (EC 3.1.-.-) (D-tyrosyl-tRNA deacylase 2)	0.938372	0.98051	43969	96577.3	92113.3	64729.8	75473.6	74572.6	82804.3	75381.6	79376.9	64458.4	63574.8	73119.2
P14131	Rps16	40S ribosomal protein S16	0.977317	0.980341	97963.5	194344	124607	129247	185762	146385	131950	128309	179972	150010	127293	143507
O88685	Psmc3 Tbp1	26S protease regulatory subunit 6A (26S proteasome AAA-ATPase subunit RPT5) (Proteasome 26S subunit ATPase 3) (Tat-binding protein 1) (TBP-1)	0.737355	0.979728	1.80185e+06	2.35613e+06	1.97734e+06	2.15384e+06	2.10734e+06	2.0793e+06	1.88959e+06	2.17051e+06	1.96579e+06	2.09026e+06	2.06958e+06	2.03715e+06
Q9QZM0	Ubqln2 Plic2	Ubiquilin-2 (Chap1) (DSK2 homolog) (Protein linking IAP with cytoskeleton 2) (PLIC-2) (Ubiquitin-like product Chap1/Dsk2)	0.763174	0.97957	303516	239014	299099	254871	289365	277173	342151	246851	242536	265721	260291	271510
Q8VDK1	Nit1	Nitrilase homolog 1 (EC 3.5.-.-)	0.64722	0.978344	1136.03	19464.4	16406.3	11504.5	12472.3	12196.7	7459.95	11686.1	18245.1	13392.9	8878.97	11932.6
O55060	Tpmt	Thiopurine S-methyltransferase (EC 2.1.1.67) (Thiopurine methyltransferase)	0.890092	0.977921	37568.1	25464.3	40015.5	28503.6	33267	32963.7	35818.9	26051.6	31660.9	32885.9	34762.2	32235.9
Q05D44	Eif5b If2	Eukaryotic translation initiation factor 5B (eIF-5B) (Translation initiation factor IF-2)	0.997912	0.977811	194725	111020	86472.8	82143.2	107771	116426	139778	117194	89191.5	78642.6	144407	113843
P00493	Hprt1 Hprt	Hypoxanthine-guanine phosphoribosyltransferase (HGPRT) (HGPRTase) (EC 2.4.2.8) (HPRT B)	0.776452	0.977559	209225	286638	280696	236139	248174	252174	200860	223226	317933	234865	255692	246515
P14685	Psmd3 P91a Tstap91a	26S proteasome non-ATPase regulatory subunit 3 (26S proteasome regulatory subunit RPN3) (26S proteasome regulatory subunit S3) (Proteasome subunit p58) (Transplantation antigen P91A) (Tum-P91A antigen)	0.860367	0.976811	5965.91	7514.73	7749.6	13619	4425.4	7854.92	7307.47	8244.17	7911.81	9124.8	5775.61	7672.77
Q9CQH7	Btf3l4	Transcription factor BTF3 homolog 4 (Basic transcription factor 3-like 4)	0.746794	0.97672	872659	1.14902e+06	923077	898883	950026	958733	952234	924933	764606	929449	1.11085e+06	936414
Q91YJ2	Snx4	Sorting nexin-4	0.945823	0.976696	31124.5	23239.3	30276.9	19117.3	34283.5	27608.3	29640.4	31345.7	24775.1	22363	26700.4	26964.9
Q6PDM2	Srsf1 Sfrs1	Serine/arginine-rich splicing factor 1 (ASF/SF2) (Pre-mRNA-splicing factor SRp30a) (Splicing factor, arginine/serine-rich 1)	0.708225	0.976329	2.24108e+06	2.6043e+06	2.11532e+06	2.35222e+06	2.41969e+06	2.34652e+06	2.62929e+06	2.57961e+06	1.69739e+06	1.75004e+06	2.79856e+06	2.29098e+06
P09411	Pgk1 Pgk-1	Phosphoglycerate kinase 1 (EC 2.7.2.3)	0.694514	0.976023	3.23041e+06	2.73542e+06	3.02161e+06	2.54052e+06	3.00285e+06	2.90616e+06	3.1937e+06	3.06495e+06	2.72191e+06	2.60115e+06	2.6007e+06	2.83648e+06
P56380	Nudt2 Apah1	Bis(5'-nucleosyl)-tetraphosphatase [asymmetrical] (EC 3.6.1.17) (Diadenosine 5',5'''-P1,P4-tetraphosphate asymmetrical hydrolase) (Ap4A hydrolase) (Ap4Aase) (Diadenosine tetraphosphatase) (Nucleoside diphosphate-linked moiety X motif 2) (Nudix motif 2)	0.894277	0.975873	33011.4	54493.6	43197.5	35406.1	45313.3	42284.4	43739.5	34816.8	42913.5	47521.8	37329.3	41264.2
Q9DB20	Atp5o D12Wsu28e	ATP synthase subunit O, mitochondrial (Oligomycin sensitivity conferral protein) (OSCP)	0.765548	0.975838	527790	525950	445711	389409	469371	471646	435668	534047	526402	394596	410538	460250
Q8BWT1	Acaa2	3-ketoacyl-CoA thiolase, mitochondrial (EC 2.3.1.16) (Acetyl-CoA acyltransferase) (Beta-ketothiolase) (Mitochondrial 3-oxoacyl-CoA thiolase)	0.641735	0.974192	6.35113e+06	6.27749e+06	6.86396e+06	5.59337e+06	6.34488e+06	6.28616e+06	6.72997e+06	6.36341e+06	6.69835e+06	5.56159e+06	5.26632e+06	6.12393e+06
Q8K3H0	Appl1 Dip13a Kiaa1428	DCC-interacting protein 13-alpha (Dip13-alpha) (Adapter protein containing PH domain, PTB domain and leucine zipper motif 1)	0.518765	0.973969	335156	350212	320455	323001	385423	342849	333742	339915	339518	338963	317485	333925
Q9ERE7	Mesdc2 Mesd	LDLR chaperone MESD (Mesoderm development candidate 2) (Mesoderm development protein)	0.657203	0.973755	287732	297465	288146	294294	336341	300795	348112	310835	248112	247529	309917	292901
Q9D6J6	Ndufv2	NADH dehydrogenase [ubiquinone] flavoprotein 2, mitochondrial (EC 1.6.5.3) (EC 1.6.99.3) (NADH-ubiquinone oxidoreductase 24 kDa subunit)	0.606724	0.973726	469069	406511	384227	406129	463853	425958	420567	427502	380776	431664	413321	414766
Q3THK7	Gmps	GMP synthase [glutamine-hydrolyzing] (EC 6.3.5.2) (GMP synthetase) (Glutamine amidotransferase)	0.804015	0.973403	1.38691e+06	2.19672e+06	1.78e+06	1.86433e+06	1.76932e+06	1.79946e+06	1.46708e+06	1.7583e+06	2.16796e+06	1.81771e+06	1.54694e+06	1.7516e+06
Q01768	Nme2	Nucleoside diphosphate kinase B (NDK B) (NDP kinase B) (EC 2.7.4.6) (Histidine protein kinase NDKB) (EC 2.7.13.3) (P18) (nm23-M2)	0.916746	0.972757	3.18082e+06	4.31778e+06	3.15945e+06	2.34387e+06	3.67038e+06	3.33446e+06	3.29598e+06	3.45095e+06	3.61745e+06	3.07009e+06	2.78362e+06	3.24362e+06
P15532	Nme1 Nm23	Nucleoside diphosphate kinase A (NDK A) (NDP kinase A) (EC 2.7.4.6) (Metastasis inhibition factor NM23) (NDPK-A) (Tumor metastatic process-associated protein) (nm23-M1)	0.949627	0.97272	410993	820878	640998	505681	697989	615308	548604	640224	744292	572390	487099	598522
Q9JLJ2	Aldh9a1	4-trimethylaminobutyraldehyde dehydrogenase (TMABADH) (EC 1.2.1.47) (Aldehyde dehydrogenase family 9 member A1) (EC 1.2.1.3)	0.515098	0.97247	1.80505e+06	1.76486e+06	1.74089e+06	1.69725e+06	2.03918e+06	1.80945e+06	1.66119e+06	1.81745e+06	1.87159e+06	1.77363e+06	1.67431e+06	1.75963e+06
Q99KF1	Tmed9 Gp25l2	Transmembrane emp24 domain-containing protein 9 (Glycoprotein 25L2) (p24 family protein alpha-2) (p24alpha2)	0.817445	0.97197	19246.3	31655	24163.3	22727.5	18251.4	23208.7	19442.4	17068.4	32727.8	23553	19999.4	22558.2
Q6ZQ38	Cand1 D10Ertd516e Kiaa0829	Cullin-associated NEDD8-dissociated protein 1 (Cullin-associated and neddylation-dissociated protein 1) (p120 CAND1)	0.765614	0.971867	1.63663e+06	2.30002e+06	2.18827e+06	2.33884e+06	2.19384e+06	2.13152e+06	1.79612e+06	2.16064e+06	2.10434e+06	2.25418e+06	2.04251e+06	2.07156e+06
P40142	Tkt	Transketolase (TK) (EC 2.2.1.1) (P68)	0.651937	0.971853	3.79344e+06	3.50766e+06	3.97371e+06	3.20545e+06	3.97066e+06	3.69018e+06	3.78574e+06	3.13741e+06	4.1801e+06	3.40682e+06	3.42151e+06	3.58632e+06
O35593	Psmd14 Pad1	26S proteasome non-ATPase regulatory subunit 14 (EC 3.4.19.-) (26S proteasome regulatory subunit RPN11) (MAD1)	0.664252	0.971699	169977	205233	182669	194994	193592	189293	160561	202075	218861	197837	140345	183936
Q9JIF7	Copb1 Copb	Coatomer subunit beta (Beta-coat protein) (Beta-COP)	0.554155	0.970806	376477	413231	449107	462964	446954	429747	395489	422851	402009	458656	406998	417201
Q921M4	Golga2	Golgin subfamily A member 2 (130 kDa cis-Golgi matrix protein) (GM130)	0.772449	0.970293	28328.7	35426.6	26245	34989.5	25452.2	30088.4	28206.2	28906.5	24856.6	27757.3	36246.1	29194.6
P60670	Nploc4 Kiaa1499 Npl4	Nuclear protein localization protein 4 homolog (Protein NPL4)	0.668513	0.969743	387181	302364	310748	287319	307318	318986	335059	303851	301880	277018	328864	309334
Q05186	Rcn1 Rca1 Rcn	Reticulocalbin-1	0.607194	0.969608	112177	94596.7	101399	99261.6	104952	102477	114783	88249.6	82424.8	101367	109989	99362.7
Q2YDW2	Msto1	Protein misato homolog 1	0.80861	0.968792	9229.08	59412.7	42366.2	41229.7	37156.3	37878.8	24451.4	48277.4	46591.5	37002.4	27160.7	36696.7
Q91XL9	Osbpl1a Orp1 Orp1a Orp1l	Oxysterol-binding protein-related protein 1 (ORP-1) (OSBP-related protein 1)	0.952731	0.968225	3030.35	10035.9	10323.8	7844.39	8849.59	8016.81	6257.53	5846.55	11213.2	9308.95	6184.21	7762.08
P05064	Aldoa Aldo1	Fructose-bisphosphate aldolase A (EC 4.1.2.13) (Aldolase 1) (Muscle-type aldolase)	0.561572	0.968081	9.229e+06	8.35368e+06	9.26123e+06	8.02148e+06	8.99867e+06	8.77281e+06	1.01683e+07	8.42448e+06	8.62202e+06	7.50077e+06	7.74834e+06	8.49279e+06
Q02819	Nucb1 Nuc Nucb	Nucleobindin-1 (CALNUC)	0.483733	0.967916	270480	279524	263304	291310	289444	278812	230043	279346	280498	299068	260380	269867
P63325	Rps10	40S ribosomal protein S10	0.833353	0.967635	46658.9	82505.7	50579.2	58453.9	64071.8	60453.9	53286.7	57891.9	79216	55979.3	46112.5	58497.3
P61202	Cops2 Csn2 Trip15	COP9 signalosome complex subunit 2 (SGN2) (Signalosome subunit 2) (Alien homolog) (JAB1-containing signalosome subunit 2) (Thyroid receptor-interacting protein 15) (TR-interacting protein 15) (TRIP-15)	0.655414	0.967482	495485	608857	562020	526817	631199	564876	452695	596747	659173	562310	461610	546507
P47962	Rpl5	60S ribosomal protein L5	0.624401	0.967413	1.72843e+06	2.20894e+06	2.05173e+06	1.93956e+06	2.30049e+06	2.04583e+06	1.99641e+06	2.15155e+06	2.02751e+06	1.93161e+06	1.78872e+06	1.97916e+06
O88668	Creg1 Creg	Protein CREG1 (Cellular repressor of E1A-stimulated genes 1)	0.76656	0.967354	97762.6	146917	168048	113017	155941	136337	147780	106489	84437.5	124308	196417	131886
Q810A7	Ddx42	ATP-dependent RNA helicase DDX42 (EC 3.6.4.13) (DEAD box protein 42)	0.65725	0.967202	99990.5	91652.4	80013.4	81714	76215.5	85917.2	80522.8	100444	71129.7	76641.9	86758.1	83099.2
Q6PB66	Lrpprc Lrp130	Leucine-rich PPR motif-containing protein, mitochondrial (130 kDa leucine-rich protein) (LRP 130) (mLRP130)	0.697996	0.966221	498025	626387	701698	543275	623725	598622	471396	545286	722790	675601	476933	578401
P97855	G3bp1 G3bp	Ras GTPase-activating protein-binding protein 1 (G3BP-1) (EC 3.6.4.12) (EC 3.6.4.13) (ATP-dependent DNA helicase VIII) (GAP SH3 domain-binding protein 1) (HDH-VIII)	0.426926	0.966153	907412	737369	762569	779815	798252	797084	775659	756540	732883	793823	791617	770104
Q0VGB7	Ppp4r2	Serine/threonine-protein phosphatase 4 regulatory subunit 2	0.448922	0.966059	173542	160454	165921	146899	157108	160785	156699	168166	136359	156723	158692	155328
Q8BRF7	Scfd1 Stxbp1l2	Sec1 family domain-containing protein 1 (Syntaxin-binding protein 1-like 2)	0.737478	0.965821	129873	194654	172724	143287	156837	159475	132605	145710	184683	168218	138905	154024
Q99L13	Hibadh	3-hydroxyisobutyrate dehydrogenase, mitochondrial (HIBADH) (EC 1.1.1.31)	0.561952	0.965376	603147	654590	671722	547644	585682	612557	574568	666210	588343	629042	498578	591348
P17710	Hk1	Hexokinase-1 (EC 2.7.1.1) (Hexokinase type I) (HK I) (Hexokinase, tumor isozyme)	0.864089	0.96536	1523.38	2287.03	2657.74	2120.03	1434.05	2004.44	1842.96	1594.91	2719.03	1627.55	1890.6	1935.01
Q8CGC7	Eprs Qprs	Bifunctional glutamate/proline--tRNA ligase (Bifunctional aminoacyl-tRNA synthetase) [Includes: Glutamate--tRNA ligase (EC 6.1.1.17) (Glutamyl-tRNA synthetase) (GluRS); Proline--tRNA ligase (EC 6.1.1.15) (Prolyl-tRNA synthetase) (ProRS)]	0.722051	0.96389	519524	735719	699003	538619	572499	613073	548185	512196	655223	595858	643211	590935
Q63850	Nup62	Nuclear pore glycoprotein p62 (62 kDa nucleoporin) (Nucleoporin Nup62)	0.594513	0.96383	412205	559474	495965	497885	481242	489354	411222	477538	511406	509035	449069	471654
Q9CQM9	Glrx3 Picot Txnl2	Glutaredoxin-3 (PKC-interacting cousin of thioredoxin) (PICOT) (PKC-theta-interacting protein) (PKCq-interacting protein) (Thioredoxin-like protein 2)	0.507824	0.963186	655777	855068	747698	762725	739326	752119	662355	730083	760190	776581	692945	724431
O55201	Supt5h Supt5	Transcription elongation factor SPT5 (DRB sensitivity-inducing factor large subunit) (DSIF large subunit)	0.227169	0.962945	1.66515e+06	1.80084e+06	1.59311e+06	1.71816e+06	1.70534e+06	1.69652e+06	1.57996e+06	1.73153e+06	1.53988e+06	1.67608e+06	1.64083e+06	1.63365e+06
Q60902	Eps15l1 Eps15-rs Eps15R	Epidermal growth factor receptor substrate 15-like 1 (Epidermal growth factor receptor pathway substrate 15-related sequence) (Eps15-rs) (Eps15-related protein) (Eps15R)	0.783322	0.962262	16697.7	16072.6	11619.8	14133.7	19379.6	15580.7	13140.2	15738.3	14731.6	15910.3	15443.2	14992.7
Q8BV13	Cops7b Csn7b	COP9 signalosome complex subunit 7b (SGN7b) (Signalosome subunit 7b) (JAB1-containing signalosome subunit 7b)	0.757919	0.962215	48869.3	77065.4	66897.3	75088.2	63592.5	66302.5	60787.7	66879.1	65353.9	61359.3	64606.3	63797.3
P08249	Mdh2 Mor1	Malate dehydrogenase, mitochondrial (EC 1.1.1.37)	0.271579	0.962195	1.10323e+07	1.11351e+07	1.15721e+07	1.06516e+07	1.07965e+07	1.10375e+07	1.09749e+07	1.07836e+07	1.14675e+07	1.03017e+07	9.57352e+06	1.06203e+07
Q80UP5	Ankrd13a Ankrd13	Ankyrin repeat domain-containing protein 13A	0.508654	0.961644	106643	121064	117550	123197	114159	116523	98954.3	132604	118428	114538	95742	112053
Q9D6N5	Drap1	Dr1-associated corepressor (Dr1-associated protein 1) (Negative cofactor 2-alpha) (NC2-alpha)	0.910997	0.961624	15351.7	58416.2	44227.5	38138	51929.5	41612.6	32299.1	46151	53030.8	29672.1	38925.4	40015.7
P09103	P4hb Pdia1	Protein disulfide-isomerase (PDI) (EC 5.3.4.1) (Cellular thyroid hormone-binding protein) (Endoplasmic reticulum resident protein 59) (ER protein 59) (ERp59) (Prolyl 4-hydroxylase subunit beta) (p55)	0.0798024	0.961574	8.96461e+06	9.08839e+06	8.52765e+06	9.40539e+06	9.26779e+06	9.05077e+06	8.64675e+06	8.81775e+06	8.42238e+06	8.72887e+06	8.89914e+06	8.70298e+06
O88543	Cops3 Csn3	COP9 signalosome complex subunit 3 (SGN3) (Signalosome subunit 3) (JAB1-containing signalosome subunit 3)	0.563608	0.96149	404606	443664	431764	541759	465342	457427	383236	473645	433502	463008	445667	439812
O70310	Nmt1	Glycylpeptide N-tetradecanoyltransferase 1 (EC 2.3.1.97) (Myristoyl-CoA:protein N-myristoyltransferase 1) (NMT 1) (Type I N-myristoyltransferase) (Peptide N-myristoyltransferase 1)	0.582777	0.961468	81015.3	64689.9	71482.8	62806.7	73107.6	70620.5	64241.3	72586.6	74990	55534.7	72143.8	67899.3
Q8BJU0	Sgta Sgt	Small glutamine-rich tetratricopeptide repeat-containing protein alpha (Alpha-SGT)	0.360879	0.960243	541898	458338	456862	478352	511389	489368	504048	471740	433766	467771	472232	469912
P01027	C3	Complement C3 (HSE-MSF) [Cleaved into: Complement C3 beta chain; Complement C3 alpha chain; C3a anaphylatoxin; Acylation stimulating protein (ASP) (C3adesArg); Complement C3b alpha' chain; Complement C3c alpha' chain fragment 1; Complement C3dg fragment; Complement C3g fragment; Complement C3d fragment; Complement C3f fragment; Complement C3c alpha' chain fragment 2]	0.772398	0.960127	442234	366471	638012	459284	557691	492739	607628	426557	550949	364070	416254	473091
Q60865	Caprin1 Gpiap Gpiap1 Gpip137 M11s1 Rng105 G5E5	Caprin-1 (Cytoplasmic activation- and proliferation-associated protein 1) (GPI-anchored membrane protein 1) (GPI-anchored protein p137) (GPI-p137) (p137GPI) (Membrane component chromosome 11 surface marker 1) (RNA granule protein 105)	0.49026	0.959815	727069	677022	581387	658326	628969	654555	691452	623376	633942	531047	661441	628252
Q8R146	Apeh	Acylamino-acid-releasing enzyme (AARE) (EC 3.4.19.1) (Acyl-peptide hydrolase) (APH) (Acylaminoacyl-peptidase)	0.506401	0.959599	129151	158519	146557	143642	160849	147744	125470	158787	148280	148955	127380	141775
Q61545	Ewsr1 Ews Ewsh	RNA-binding protein EWS	0.693428	0.958409	1.90389e+06	1.61189e+06	1.20459e+06	1.5478e+06	1.50416e+06	1.55447e+06	1.6739e+06	1.52453e+06	1.16701e+06	1.30656e+06	1.77707e+06	1.48981e+06
Q8R1N4	Nudcd3 Kiaa1068	NudC domain-containing protein 3	0.876381	0.958272	6175.02	10867.8	9832.82	12384.4	11232.6	10098.5	7932.94	10880.4	10200.4	10086.3	9285.71	9677.14
P63242	Eif5a	Eukaryotic translation initiation factor 5A-1 (eIF-5A-1) (eIF-5A1) (Eukaryotic initiation factor 5A isoform 1) (eIF-5A) (eIF-4D)	0.425561	0.958159	2.85318e+06	2.70422e+06	2.50526e+06	2.77752e+06	2.71687e+06	2.71141e+06	2.62042e+06	2.6477e+06	2.12729e+06	2.88538e+06	2.70901e+06	2.59796e+06
Q8K310	Matr3	Matrin-3	0.591116	0.958157	3.72824e+06	3.74064e+06	2.93768e+06	2.98074e+06	3.13603e+06	3.30467e+06	3.36559e+06	3.17729e+06	3.00484e+06	2.629e+06	3.65524e+06	3.16639e+06
P97825	Hn1	Hematological and neurological expressed 1 protein [Cleaved into: Hematological and neurological expressed 1 protein, N-terminally processed]	0.393875	0.957737	1.80849e+06	1.83157e+06	1.58913e+06	1.74511e+06	1.78536e+06	1.75193e+06	1.79654e+06	1.84753e+06	1.5133e+06	1.49674e+06	1.73534e+06	1.67789e+06
Q8QZV7	Asun Spata30	Protein asunder homolog (Cell cycle regulator Mat89Bb homolog) (Spermatogenesis-associated protein 30)	0.731189	0.957723	19120	31689.2	28472.1	28242	27935	27091.7	24790.8	26459.9	33242.3	21036.7	24202	25946.3
Q62318	Trim28 Krip1 Tif1b	Transcription intermediary factor 1-beta (TIF1-beta) (E3 SUMO-protein ligase TRIM28) (EC 6.3.2.-) (KRAB-A-interacting protein) (KRIP-1) (Tripartite motif-containing protein 28)	0.375425	0.957697	9.38977e+06	9.57732e+06	8.03022e+06	8.9739e+06	8.16593e+06	8.82743e+06	8.66942e+06	8.78822e+06	7.85521e+06	7.97725e+06	8.97989e+06	8.454e+06
Q9CW46	Raver1 Kiaa1978	Ribonucleoprotein PTB-binding 1 (Protein raver-1)	0.931112	0.957322	11688.9	26423.2	19494	20993.6	18642.1	19448.4	18110.2	17181.9	20587.3	18918.8	18293.5	18618.3
Q8VDQ1	Ptgr2 Zadh1	Prostaglandin reductase 2 (PRG-2) (EC 1.3.1.48) (15-oxoprostaglandin 13-reductase) (Zinc-binding alcohol dehydrogenase domain-containing protein 1)	0.523765	0.957035	79502.1	99769.5	80927.1	78452.5	77376.3	83205.5	69816	86094.4	87922.3	73583.7	80736.3	79630.5
Q8CDG1	Piwil2 Mili	Piwi-like protein 2	0.96273	0.956976	21142.2	47033.2	30896.8	57014.1	29331.5	37083.6	32285.5	42184.5	27248.2	48734.6	26987.5	35488.1
Q9D0E1	Hnrnpm Hnrpm	Heterogeneous nuclear ribonucleoprotein M (hnRNP M)	0.600919	0.956602	6.51119e+06	5.27735e+06	4.67559e+06	5.19741e+06	5.07149e+06	5.34661e+06	5.97998e+06	5.22857e+06	4.31084e+06	4.39263e+06	5.66086e+06	5.11458e+06
Q61881	Mcm7 Cdc47 Mcmd7	DNA replication licensing factor MCM7 (EC 3.6.4.12) (CDC47 homolog)	0.662955	0.956467	463473	521431	401831	346125	415605	429693	318298	387644	492459	424125	432411	410987
Q8BIJ6	Iars2	Isoleucine--tRNA ligase, mitochondrial (EC 6.1.1.5) (Isoleucyl-tRNA synthetase) (IleRS)	0.541268	0.956317	69521.2	72748.9	78900.8	74814.5	78146.2	74826.3	66224.7	73375.8	84602.6	81949.9	51635.4	71557.7
Q9CQ49	Ncbp2 Cbp20	Nuclear cap-binding protein subunit 2 (20 kDa nuclear cap-binding protein) (NCBP 20 kDa subunit) (CBP20)	0.560443	0.955843	67337	65122	55149.4	53331.9	61845.9	60557.2	53856.8	72548.7	50577.6	62539.8	49893	57883.2
Q8R1X6	Spg20 Kiaa0610	Spartin	0.677398	0.955674	17237.9	17443.7	11487.7	15197.1	14785.4	15230.4	18475	15520.8	12355.3	11885.6	14539.6	14555.3
Q8C1A5	Thop1	Thimet oligopeptidase (EC 3.4.24.15)	0.254769	0.955489	2.15651e+06	1.98903e+06	1.77361e+06	1.97452e+06	1.88476e+06	1.95569e+06	1.82123e+06	1.88583e+06	1.95243e+06	1.78806e+06	1.89563e+06	1.86864e+06
Q91WK2	Eif3h Eif3s3	Eukaryotic translation initiation factor 3 subunit H (eIF3h) (Eukaryotic translation initiation factor 3 subunit 3) (eIF-3-gamma) (eIF3 p40 subunit)	0.638226	0.955447	309888	458252	415003	379118	416971	395846	337815	396972	460892	384400	310973	378210
Q921L5	Cog2 Ldlc	Conserved oligomeric Golgi complex subunit 2 (COG complex subunit 2) (Component of oligomeric Golgi complex 2) (Low density lipoprotein receptor defect C-complementing protein)	0.97902	0.955326	7508.5	19639.8	19358.5	18357	17238.2	16420.4	13715.3	16781.9	16166.5	17685.9	14084.6	15686.8
Q8CD92	Ttc27	Tetratricopeptide repeat protein 27 (TPR repeat protein 27)	0.572658	0.955226	19509.5	23295.9	23599	24993.9	22701.4	22819.9	15590.7	23679.4	26285	21400.1	22035.9	21798.2
Q9DBZ5	Eif3k Eif3s12	Eukaryotic translation initiation factor 3 subunit K (eIF3k) (Eukaryotic translation initiation factor 3 subunit 12) (eIF-3 p25)	0.179978	0.954873	238801	236106	217653	216250	237974	229357	211643	218090	206524	224716	234059	219007
Q9CX34	Sugt1	Suppressor of G2 allele of SKP1 homolog	0.484783	0.95426	162829	195494	152235	201314	175050	177384	163285	164099	168597	165573	184800	169271
Q9DCT2	Ndufs3	NADH dehydrogenase [ubiquinone] iron-sulfur protein 3, mitochondrial (EC 1.6.5.3) (EC 1.6.99.3) (Complex I-30kD) (CI-30kD) (NADH-ubiquinone oxidoreductase 30 kDa subunit)	0.512332	0.954217	364759	354588	422495	347342	335467	364930	293167	318083	386810	415373	327679	348222
O88487	Dync1i2 Dnci2 Dncic2	Cytoplasmic dynein 1 intermediate chain 2 (Cytoplasmic dynein intermediate chain 2) (Dynein intermediate chain 2, cytosolic) (DH IC-2)	0.548317	0.954074	265015	347733	262899	294998	242726	282674	261485	273954	270886	272235	269901	269692
Q501J6	Ddx17	Probable ATP-dependent RNA helicase DDX17 (EC 3.6.4.13) (DEAD box protein 17)	0.646608	0.954018	1.05189e+06	758597	732505	759826	720816	804726	814283	815842	665550	673644	869293	767723
Q8VDP4	Ccar2	Cell cycle and apoptosis regulator protein 2 (Cell division cycle and apoptosis regulator protein 2)	0.478535	0.953759	752358	887056	655431	706600	695125	739314	702492	717871	673884	662129	769260	705127
P47757	Capzb Cappb1	F-actin-capping protein subunit beta (CapZ beta)	0.304121	0.953172	1.70105e+06	1.41011e+06	1.46827e+06	1.44113e+06	1.55881e+06	1.51587e+06	1.51962e+06	1.52611e+06	1.34409e+06	1.46513e+06	1.3695e+06	1.44489e+06
Q9DCC4	Pycrl	Pyrroline-5-carboxylate reductase 3 (P5C reductase 3) (P5CR 3) (EC 1.5.1.2) (Pyrroline-5-carboxylate reductase-like protein)	0.457994	0.952874	105924	102179	98529	122703	97448.2	105357	95563.1	117291	99028.2	87761.6	102314	100392
P34022	Ranbp1 Htf9-a Htf9a	Ran-specific GTPase-activating protein (HpaII tiny fragments locus 9a protein) (Ran-binding protein 1) (RANBP1)	0.0711263	0.952341	2.5786e+06	2.63436e+06	2.36001e+06	2.52552e+06	2.51622e+06	2.52294e+06	2.40725e+06	2.48287e+06	2.27998e+06	2.44236e+06	2.40105e+06	2.4027e+06
Q9CQJ8	Ndufb9	NADH dehydrogenase [ubiquinone] 1 beta subcomplex subunit 9 (Complex I-B22) (CI-B22) (NADH-ubiquinone oxidoreductase B22 subunit)	0.670025	0.952017	20014.5	16248.7	11957.4	16885	14527.7	15926.7	20440.4	17125.7	11834	9338.48	17073.7	15162.5
P54822	Adsl Adl	Adenylosuccinate lyase (ASL) (EC 4.3.2.2) (Adenylosuccinase) (ASase)	0.814613	0.951853	177767	354955	266482	272311	293528	273009	228699	233114	273385	292562	271560	259864
Q9WV80	Snx1	Sorting nexin-1	0.540891	0.951678	28779.3	36378.6	32006.4	30707.6	37281.2	33030.6	29539.3	27771.9	26594	37638.6	35628.7	31434.5
Q91V64	Isoc1	Isochorismatase domain-containing protein 1	0.555713	0.951608	77673.8	72662.6	60430.6	70094	67086.9	69589.6	64801.4	59794.1	90612.8	66846.4	49055.2	66222
Q8C790	Fam221a	Protein FAM221A	0.910159	0.951295	18500.2	76832.9	72945.2	72360.3	48715.8	57870.9	37319.5	67642.8	70631.6	56677.2	42990.3	55052.3
P62702	Rps4x Rps4	40S ribosomal protein S4, X isoform	0.865156	0.950495	128631	228199	145281	139990	241788	176778	164904	186739	207188	141606	139696	168026
P59708	Sf3b14	Pre-mRNA branch site protein p14 (SF3b 14 kDa subunit)	0.555184	0.950479	32840.4	41861.4	35445.4	38296	29520.5	35592.7	29117.8	31629.7	38443.1	32831.7	37128.4	33830.1
P59325	Eif5	Eukaryotic translation initiation factor 5 (eIF-5)	0.543334	0.950341	717795	733832	518909	594902	599483	632984	592061	597649	597811	564926	655306	601551
O88342	Wdr1	WD repeat-containing protein 1 (Actin-interacting protein 1) (AIP1)	0.332231	0.950329	636857	544500	592568	519011	516343	561856	533071	514424	577770	543058	501415	533948
Q9WUB4	Dctn6 Ws3	Dynactin subunit 6 (Dynactin subunit p27) (Protein WS-3)	0.691351	0.950214	44310.4	59684	34527.9	45507.5	44503.5	45706.7	42601.5	40464.3	43931.2	47708.9	42449.7	43431.1
Q9DCT6	Bap18	Chromatin complexes subunit BAP18 (BPTF-associated protein of 18 kDa)	0.704714	0.949254	65560.3	46821.1	39228.8	43308.3	54271.6	49838	52486.9	41134.8	47385	44539.3	50998.8	47309
P63271	Supt4h1a Spt4h Supt4a Supt4h	Transcription elongation factor SPT4-A (DRB sensitivity-inducing factor small subunit 1) (DSIF small subunit 1) (Transcription elongation factor SPT4 1)	0.369148	0.949212	196981	156400	159250	185720	178935	175457	158506	175985	153524	169666	175049	166546
Q6WKZ8	Ubr2 Kiaa0349	E3 ubiquitin-protein ligase UBR2 (EC 6.3.2.-) (N-recognin-2) (Ubiquitin-protein ligase E3-alpha-2) (Ubiquitin-protein ligase E3-alpha-II)	0.665855	0.949208	14084.3	17090.4	21676	21477.8	20443.7	18954.4	18454.3	20047.2	21457.3	14500.8	15498.9	17991.7
P50580	Pa2g4 Ebp1 Plfap	Proliferation-associated protein 2G4 (IRES-specific cellular trans-acting factor 45 kDa) (ITAF45) (Mpp1) (Proliferation-associated protein 1) (Protein p38-2G4)	0.324344	0.948778	875770	852341	702681	717204	794900	788579	728395	767767	720975	744924	778874	748187
O08749	Dld	Dihydrolipoyl dehydrogenase, mitochondrial (EC 1.8.1.4) (Dihydrolipoamide dehydrogenase)	0.321848	0.948493	2.34227e+06	2.43347e+06	2.3033e+06	2.028e+06	2.21841e+06	2.26509e+06	2.44062e+06	2.20751e+06	2.11385e+06	1.89468e+06	2.08546e+06	2.14842e+06
A2A6A1	Gpatch8 Gpatc8 Kiaa0553	G patch domain-containing protein 8	0.594435	0.948476	6958.24	6529	4903.07	5907.11	6636.85	6186.85	4889.7	7078.03	6835.58	6177.61	4359.49	5868.08
Q8JZQ9	Eif3b Eif3s9	Eukaryotic translation initiation factor 3 subunit B (eIF3b) (Eukaryotic translation initiation factor 3 subunit 9) (eIF-3-eta) (eIF3 p116)	0.276482	0.947922	597768	635563	581240	569342	496913	576165	522833	544003	547887	541082	574993	546160
P61255	Rpl26	60S ribosomal protein L26 (Silica-induced gene 20 protein) (SIG-20)	0.994323	0.947453	32215.7	64925.5	59127.6	67615	100366	64849.9	47767.6	61408.6	70732.5	69613.5	57688.9	61442.2
Q8BU85	Msrb3	Methionine-R-sulfoxide reductase B3, mitochondrial (MsrB3) (EC 1.8.4.-)	0.536143	0.947021	24985.9	22864.1	24628.9	27551.4	21355.2	24277.1	37648	21058.9	18744.7	17909.5	19593.6	22990.9
Q8BFQ8	Pddc1	Parkinson disease 7 domain-containing protein 1	0.492398	0.94649	71957.8	56563	56893.1	57088.5	58292.1	60158.9	65699.9	52825.8	67594.8	47723.6	50854.8	56939.8
Q9D0S9	Hint2	Histidine triad nucleotide-binding protein 2, mitochondrial (HINT-2) (EC 3.-.-.-) (HINT-3)	0.341137	0.946185	159786	174684	151207	163871	144483	158807	141688	153798	168601	158165	129050	150260
Q8R081	Hnrnpl Hnrpl	Heterogeneous nuclear ribonucleoprotein L (hnRNP L)	0.519189	0.94583	1.23031e+07	1.1666e+07	9.07341e+06	9.0475e+06	9.31973e+06	1.02819e+07	9.92141e+06	1.0051e+07	9.81347e+06	8.88015e+06	9.95882e+06	9.72497e+06
Q5PSV9	Mdc1 Kiaa0170	Mediator of DNA damage checkpoint protein 1	0.687829	0.945674	99944.5	96028.4	59836.6	73850.2	81066.5	82145.2	69331.2	69925.5	79507.2	89990	79659.2	77682.6
P23116	Eif3a Csma Eif3 Eif3s10	Eukaryotic translation initiation factor 3 subunit A (eIF3a) (Centrosomin) (Eukaryotic translation initiation factor 3 subunit 10) (eIF-3-theta) (eIF3 p167) (eIF3 p180) (eIF3 p185) (p162)	0.618201	0.945478	171826	273960	231220	233716	204909	223126	170275	192555	247917	229669	214389	210961
Q99K01	Pdxdc1	Pyridoxal-dependent decarboxylase domain-containing protein 1 (EC 4.1.1.-)	0.167788	0.945466	329356	373083	301886	333325	320517	331633	304210	313871	314923	317886	316850	313548
Q8BWM0	Ptges2 Gbf1 Pges2	Prostaglandin E synthase 2 (EC 4.1.2.-) (EC 5.3.99.3) (GATE-binding factor 1) (GBF-1) (Microsomal prostaglandin E synthase 2) (mPGES-2) [Cleaved into: Prostaglandin E synthase 2 truncated form]	0.945613	0.945072	29473.2	90172.2	84683.7	55356.7	74742.8	66885.7	55826.5	70124.3	89543.3	59718.3	40846.6	63211.8
P55264	Adk	Adenosine kinase (AK) (EC 2.7.1.20) (Adenosine 5'-phosphotransferase)	0.150489	0.944662	778262	817480	816646	727082	796343	787163	731333	761780	819786	709611	695506	743603
P24452	Capg Mbh1	Macrophage-capping protein (Actin regulatory protein CAP-G) (Actin-capping protein GCAP39) (Myc basic motif homolog 1)	0.463012	0.943951	51494	39601.8	46145.1	40833.9	44403.2	44495.6	44598	47233.1	33154	45447.9	39575.2	42001.7
P11087	Col1a1 Cola1	Collagen alpha-1(I) chain (Alpha-1 type I collagen)	0.831933	0.943844	907608	620348	1.59246e+06	1.63606e+06	1.44262e+06	1.23982e+06	519681	1.17968e+06	1.37002e+06	1.65179e+06	1.12981e+06	1.1702e+06
Q9D8Z6	Atg101	Autophagy-related protein 101	0.577199	0.943461	2264.05	2988.5	2280.9	2881.14	2102.02	2503.32	1679.89	1844.02	3831.96	2422.68	2030.38	2361.79
Q9Z130	Hnrnpdl Hnrpdl Jktbp	Heterogeneous nuclear ribonucleoprotein D-like (hnRNP D-like) (hnRNP DL) (JKT41-binding protein)	0.578826	0.943178	1.24125e+06	1.05218e+06	813524	896190	894008	979429	914187	869493	846932	859539	1.12873e+06	923776
Q8VE88	Fam114a2	Protein FAM114A2	0.692038	0.94304	32331.6	55288	43774.4	52158.7	52667	47243.9	42067.9	45953.6	40447.3	49503.5	44792.3	44552.9
P16858	Gapdh Gapd	Glyceraldehyde-3-phosphate dehydrogenase (GAPDH) (EC 1.2.1.12) (Peptidyl-cysteine S-nitrosylase GAPDH) (EC 2.6.99.-)	0.503842	0.942916	2.77901e+07	2.41514e+07	2.46295e+07	1.95305e+07	2.19672e+07	2.36137e+07	2.50493e+07	2.16879e+07	2.52902e+07	2.09857e+07	1.83157e+07	2.22658e+07
O88327	Ctnnal1 Catnal1	Alpha-catulin (Alpha-catenin-related protein) (ACRP) (Catenin alpha-like protein 1)	0.344624	0.942902	19561.4	23595.9	23651.3	22399.3	22382.7	22318.1	22430	18647	24371.9	18918.6	20851.6	21043.8
Q62420	Sh3gl2 Sh3d2a	Endophilin-A1 (Endophilin-1) (SH3 domain protein 2A) (SH3 domain-containing GRB2-like protein 2) (SH3p4)	0.723347	0.942847	24081.7	41259.9	30465	43118.8	32004.7	34186	37883.3	30845.8	36954	24550.9	30926.8	32232.2
Q99KK2	Cmas	N-acylneuraminate cytidylyltransferase (EC 2.7.7.43) (CMP-N-acetylneuraminic acid synthase) (CMP-NeuNAc synthase)	0.592392	0.942264	69647.1	53002.4	56572.3	48934.5	45520.9	54735.4	55173.8	65342.3	54993.6	42098.7	40267.8	51575.2
P80316	Cct5 Ccte Kiaa0098	T-complex protein 1 subunit epsilon (TCP-1-epsilon) (CCT-epsilon)	0.534462	0.94207	5.15979e+06	7.97558e+06	6.42882e+06	6.16906e+06	6.65014e+06	6.47668e+06	5.27389e+06	6.40987e+06	6.85474e+06	6.19011e+06	5.77882e+06	6.10149e+06
Q9CPP6	Ndufa5	NADH dehydrogenase [ubiquinone] 1 alpha subcomplex subunit 5 (Complex I subunit B13) (Complex I-13kD-B) (CI-13kD-B) (NADH-ubiquinone oxidoreductase 13 kDa-B subunit)	0.353581	0.942062	157665	145155	147662	142469	165777	151746	126416	155583	171211	134695	126864	142954
Q9CQQ8	Lsm7	U6 snRNA-associated Sm-like protein LSm7	0.458423	0.942051	139463	150243	127502	175309	149837	148471	145923	128111	115552	155345	154404	139867
Q9DB05	Napa Snapa	Alpha-soluble NSF attachment protein (SNAP-alpha) (N-ethylmaleimide-sensitive factor attachment protein alpha)	0.0944903	0.941993	721195	696944	627993	697224	705198	689711	686700	642769	608087	645717	665241	649703
Q99J09	Wdr77 Mep50	Methylosome protein 50 (MEP-50) (WD repeat-containing protein 77)	0.642091	0.941691	316194	366183	255004	422902	387061	349469	258197	350787	314806	376092	345575	329091
O70378	Emc8 Cox4al Cox4nb Noc4	ER membrane protein complex subunit 8 (Neighbor of COX4)	0.570951	0.941578	54509.2	82491.1	70453.5	80148.1	66438.5	70808.1	74997.8	61829.5	56191.8	62551.1	77786.3	66671.3
P63017	Hspa8 Hsc70 Hsc73	Heat shock cognate 71 kDa protein (Heat shock 70 kDa protein 8)	0.323122	0.941232	3.22942e+07	2.66073e+07	2.64083e+07	2.5246e+07	2.64907e+07	2.74093e+07	2.78272e+07	2.68206e+07	2.36849e+07	2.3443e+07	2.72168e+07	2.57985e+07
Q61316	Hspa4 Apg2 Hsp110	Heat shock 70 kDa protein 4 (Heat shock 70-related protein APG-2)	0.0290519	0.940641	6.92015e+06	7.30846e+06	6.67414e+06	6.85235e+06	6.86223e+06	6.92347e+06	6.35048e+06	6.95526e+06	6.43713e+06	6.29666e+06	6.52296e+06	6.5125e+06
Q7TNP2	Ppp2r1b	Serine/threonine-protein phosphatase 2A 65 kDa regulatory subunit A beta isoform (PP2A subunit A isoform PR65-beta) (PP2A subunit A isoform R1-beta)	0.527437	0.940559	233737	328903	263806	329296	292655	289680	210881	288227	283915	295700	283582	272461
P31786	Dbi	Acyl-CoA-binding protein (ACBP) (Diazepam-binding inhibitor) (DBI) (Endozepine) (EP)	0.393179	0.94042	2.39757e+06	2.04495e+06	2.04354e+06	2.20187e+06	2.0824e+06	2.15407e+06	2.60565e+06	1.73659e+06	1.93758e+06	1.79953e+06	2.0493e+06	2.02573e+06
P62962	Pfn1	Profilin-1 (Profilin I)	0.241468	0.940198	3.46565e+06	4.40923e+06	3.94938e+06	3.64281e+06	3.82742e+06	3.8589e+06	3.62359e+06	3.76299e+06	3.44612e+06	3.86774e+06	3.44021e+06	3.62813e+06
Q9D8N0	Eef1g	Elongation factor 1-gamma (EF-1-gamma) (eEF-1B gamma)	0.255202	0.939364	2.60843e+06	2.41996e+06	2.51563e+06	2.95353e+06	2.70052e+06	2.63961e+06	2.32026e+06	2.3418e+06	2.30053e+06	2.73793e+06	2.69728e+06	2.47956e+06
Q99KI0	Aco2	Aconitate hydratase, mitochondrial (Aconitase) (EC 4.2.1.3) (Citrate hydro-lyase)	0.222792	0.938705	2.3654e+06	2.07817e+06	2.23633e+06	1.93404e+06	1.98858e+06	2.1205e+06	2.0534e+06	2.03997e+06	2.1424e+06	1.8541e+06	1.86277e+06	1.99053e+06
Q3V132	Slc25a31 Aac4 Ant4 Sfec	ADP/ATP translocase 4 (ADP,ATP carrier protein 4) (Adenine nucleotide translocator 4) (ANT 4) (Solute carrier family 25 member 31) (Sperm flagellar energy carrier protein)	0.791794	0.938636	86365.5	105061	140327	218125	92971.2	128570	84120.1	97556.2	149179	195215	77331.5	120680
P35979	Rpl12	60S ribosomal protein L12	0.686393	0.938561	1.23751e+06	1.14359e+06	823810	717944	889889	962549	985963	903237	918378	778595	930883	903411
P56394	Cox17 Cox17a	Cytochrome c oxidase copper chaperone	0.497179	0.937181	135488	132619	116183	171477	116463	134446	116276	145623	121137	124898	122067	126000
Q9WUK4	Rfc2	Replication factor C subunit 2 (Activator 1 40 kDa subunit) (A1 40 kDa subunit) (Activator 1 subunit 2) (Replication factor C 40 kDa subunit) (RF-C 40 kDa subunit) (RFC40)	0.853628	0.937163	6891.41	16644.5	18953.7	15624.3	16250	14872.8	10579.4	15320.5	19258.1	14991.6	9541.5	13938.2
Q7TQH0	Atxn2l A2lp	Ataxin-2-like protein	0.508093	0.937045	26884.3	39410.6	30880	32495	26689.3	31271.8	31962	31912.3	27287.8	25472	29881.5	29303.1
Q9QXK7	Cpsf3 Cpsf73	Cleavage and polyadenylation specificity factor subunit 3 (EC 3.1.27.-) (Cleavage and polyadenylation specificity factor 73 kDa subunit) (CPSF 73 kDa subunit) (mRNA 3'-end-processing endonuclease CPSF-73)	0.366443	0.936117	27640.5	30389.6	23307.6	27553.2	24349.5	26648.1	21419.9	24640	23260.5	27140.1	28268.2	24945.7
Q9R0Q6	Arpc1a Sid329	Actin-related protein 2/3 complex subunit 1A (SOP2-like protein) (Sid 329)	0.963027	0.935705	15704.6	53598.6	44610.2	20212.5	34894.7	33804.1	26395.8	26956.7	36409.9	25120.9	43270.1	31630.7
Q7TNC4	Luc7l2	Putative RNA-binding protein Luc7-like 2 (CGI-74 homolog)	0.756525	0.935448	13944.9	7303.7	11997.9	8200.32	5963.59	9482.09	6650.02	6505.68	7677.48	8279.98	15236.8	8870
Q9QYF9	Ndrg3 Ndr3	Protein NDRG3 (N-myc downstream-regulated gene 3 protein) (Protein Ndr3)	0.297257	0.935137	136865	126993	102923	130562	115571	122583	122756	119679	107910	108355	114458	114632
Q9Z2U0	Psma7	Proteasome subunit alpha type-7 (EC 3.4.25.1) (Proteasome subunit RC6-1)	0.217821	0.934954	298623	291875	275528	249285	265387	276140	250506	270264	274475	272375	223269	258178
P47964	Rpl36	60S ribosomal protein L36	0.611191	0.934437	79439.1	126318	107070	110271	135439	111708	95378.5	126988	81446.1	108913	109193	104384
O88990	Actn3	Alpha-actinin-3 (Alpha-actinin skeletal muscle isoform 3) (F-actin cross-linking protein)	0.80936	0.933979	3411.51	3267.97	3544.07	1681.8	3747.85	3130.64	3335.44	2329.33	3308.34	2535.97	3110.68	2923.95
Q8C8T8	Tsr2	Pre-rRNA-processing protein TSR2 homolog	0.427767	0.933339	9163.24	8742.54	8223.51	9726.4	10380.5	9247.23	11616.9	7956.37	6662.2	8351.58	8566.91	8630.8
P34884	Mif	Macrophage migration inhibitory factor (MIF) (EC 5.3.2.1) (Delayed early response protein 6) (DER6) (Glycosylation-inhibiting factor) (GIF) (L-dopachrome isomerase) (L-dopachrome tautomerase) (EC 5.3.3.12) (Phenylpyruvate tautomerase)	0.175365	0.932975	3.30026e+06	2.82505e+06	2.81658e+06	2.97813e+06	3.1346e+06	3.01093e+06	2.85827e+06	2.82961e+06	3.15109e+06	2.65059e+06	2.55605e+06	2.80912e+06
Q8QZY9	Sf3b4	Splicing factor 3B subunit 4	0.607159	0.932869	53091.5	94508	68136.1	69394.8	64267.5	69879.6	74737.4	68500.9	54409.7	61780.2	66514.2	65188.5
Q9D8S4	Rexo2 Smfn	Oligoribonuclease, mitochondrial (EC 3.1.-.-) (RNA exonuclease 2 homolog) (Small fragment nuclease)	0.903563	0.932708	9352.09	41745.5	36262.6	33494.8	42232.4	32617.5	22769.1	35086.4	36886.7	30633.4	26737.4	30422.6
Q9DCW4	Etfb	Electron transfer flavoprotein subunit beta (Beta-ETF)	0.366006	0.93258	1.40459e+06	1.20691e+06	1.35878e+06	1.06594e+06	1.29882e+06	1.26701e+06	1.41647e+06	1.2444e+06	1.12309e+06	1.0977e+06	1.02627e+06	1.18159e+06
Q91Z53	Grhpr Glxr	Glyoxylate reductase/hydroxypyruvate reductase (EC 1.1.1.79) (EC 1.1.1.81)	0.552047	0.932289	412535	480464	548226	370772	512015	464802	483501	480658	517051	412395	273044	433330
P62196	Psmc5 Sug1	26S protease regulatory subunit 8 (26S proteasome AAA-ATPase subunit RPT6) (Proteasome 26S subunit ATPase 5) (Proteasome subunit p45) (p45/SUG) (mSUG1)	0.543399	0.931911	699911	1.16892e+06	1.01979e+06	877163	994776	952113	802988	947711	923639	892437	869648	887285
Q60597	Ogdh Kiaa4192	2-oxoglutarate dehydrogenase, mitochondrial (EC 1.2.4.2) (2-oxoglutarate dehydrogenase complex component E1) (OGDC-E1) (Alpha-ketoglutarate dehydrogenase)	0.464715	0.931907	533622	536414	561765	395492	522790	510017	456597	423578	597470	505871	392924	475288
Q9CQI3	Gmfb	Glia maturation factor beta (GMF-beta)	0.231227	0.931303	823794	970175	893890	1.04757e+06	939224	934931	771126	921256	922301	916482	822353	870704
P61358	Rpl27	60S ribosomal protein L27	0.861686	0.931191	45226.8	97852.5	71412.6	91430.4	112261	83636.6	68755.5	76724	85468.1	88865.8	69594.9	77881.6
P99026	Psmb4 Lmp3	Proteasome subunit beta type-4 (EC 3.4.25.1) (Low molecular mass protein 3) (Macropain beta chain) (Multicatalytic endopeptidase complex beta chain) (Proteasome beta chain) (Proteasome chain 3)	0.266594	0.930744	1.25247e+06	1.56033e+06	1.19949e+06	1.25691e+06	1.38493e+06	1.33082e+06	1.09987e+06	1.2691e+06	1.30638e+06	1.32323e+06	1.1947e+06	1.23866e+06
Q8VHI3	Pofut2	GDP-fucose protein O-fucosyltransferase 2 (EC 2.4.1.221) (Peptide-O-fucosyltransferase 2) (O-FucT-2)	0.759708	0.930507	9328.92	18502.3	14529.7	10966.7	20418.6	14749.3	10988.8	18315.9	16505.3	14090.6	8720.85	13724.3
P37804	Tagln Sm22 Sm22a	Transgelin (Actin-associated protein p27) (Smooth muscle protein 22-alpha) (SM22-alpha)	0.202844	0.930402	1.59408e+06	1.24955e+06	1.38145e+06	1.48407e+06	1.32302e+06	1.40643e+06	1.33815e+06	1.33503e+06	1.39602e+06	1.1922e+06	1.28134e+06	1.30855e+06
Q99KQ4	Nampt Pbef1	Nicotinamide phosphoribosyltransferase (NAmPRTase) (Nampt) (EC 2.4.2.12) (Pre-B-cell colony-enhancing factor 1 homolog) (PBEF) (Visfatin)	0.181952	0.930159	326309	307144	296551	272686	282702	297078	270126	302253	301121	259247	248904	276330
Q8BFZ9	Erlin2 Spfh2	Erlin-2 (Endoplasmic reticulum lipid raft-associated protein 2) (Stomatin-prohibitin-flotillin-HflC/K domain-containing protein 2) (SPFH domain-containing protein 2)	0.126433	0.92966	216994	256900	242015	263048	260545	247900	235236	242621	226521	234422	213515	230463
Q9D1A2	Cndp2 Cn2	Cytosolic non-specific dipeptidase (EC 3.4.13.18) (CNDP dipeptidase 2) (Glutamate carboxypeptidase-like protein 1)	0.208689	0.929079	734223	683419	666486	659598	728637	694473	768954	657668	562186	599853	637438	645220
Q9R0X4	Acot9 Acate2	Acyl-coenzyme A thioesterase 9, mitochondrial (Acyl-CoA thioesterase 9) (EC 3.1.2.-) (Acyl coenzyme A thioester hydrolase 2) (MTE-2) (Acyl-CoA thioester hydrolase 9) (Mitochondrial 48 kDa acyl-CoA thioester hydrolase 1) (Mt-ACT48.1) (Protein U8) (p48)	0.620556	0.928989	14305	28906	20090.8	17850.4	17270.4	19684.5	13320.4	16382.3	31653.3	16839.5	13237.9	18286.7
O88844	Idh1	Isocitrate dehydrogenase [NADP] cytoplasmic (IDH) (EC 1.1.1.42) (Cytosolic NADP-isocitrate dehydrogenase) (IDP) (NADP(+)-specific ICDH) (Oxalosuccinate decarboxylase)	0.314328	0.928934	3.39627e+06	3.11936e+06	3.39321e+06	2.70129e+06	3.36421e+06	3.19487e+06	3.17673e+06	3.0358e+06	3.31687e+06	2.89978e+06	2.40991e+06	2.96782e+06
Q9QUR7	Pin1	Peptidyl-prolyl cis-trans isomerase NIMA-interacting 1 (EC 5.2.1.8) (Peptidyl-prolyl cis-trans isomerase Pin1) (PPIase Pin1)	0.399756	0.928437	1.25749e+06	933922	888796	882467	911689	974873	1.00245e+06	926299	844961	822738	929094	905108
Q9Z0X1	Aifm1 Aif Pdcd8	Apoptosis-inducing factor 1, mitochondrial (EC 1.1.1.-) (Programmed cell death protein 8)	0.487374	0.927099	465355	401445	390166	283525	361269	380352	365991	345889	402317	321186	327738	352624
Q99LI7	Cstf3	Cleavage stimulation factor subunit 3 (CF-1 77 kDa subunit) (Cleavage stimulation factor 77 kDa subunit) (CSTF 77 kDa subunit) (CstF-77)	0.676339	0.926992	17314.7	27918.9	27885.1	32447.3	19915.4	25096.3	18152.4	21050.1	25652.1	28363.3	23102.4	23264.1
Q9QZE7	Tsnax Trax	Translin-associated protein X (Translin-associated factor X)	0.176471	0.926517	300162	361290	279546	334149	311756	317381	282109	314439	297145	299461	277140	294059
P62075	Timm13 Tim13a Timm13a	Mitochondrial import inner membrane translocase subunit Tim13	0.201737	0.926174	243397	195012	199024	205716	207665	210163	197952	174074	195235	185906	220069	194647
Q8CAY6	Acat2	Acetyl-CoA acetyltransferase, cytosolic (EC 2.3.1.9) (Cytosolic acetoacetyl-CoA thiolase)	0.370035	0.926106	809602	893735	902417	752041	832577	838074	749384	760894	984860	816801	568789	776146
P28659	Celf1 Brunol2 Cugbp Cugbp1	CUGBP Elav-like family member 1 (CELF-1) (50 kDa nuclear polyadenylated RNA-binding protein) (Brain protein F41) (Bruno-like protein 2) (CUG triplet repeat RNA-binding protein 1) (CUG-BP1) (CUG-BP- and ETR-3-like factor 1) (Deadenylation factor CUG-BP) (Deadenylation factor EDEN-BP) (Embryo deadenylation element-binding protein homolog) (EDEN-BP homolog) (RNA-binding protein BRUNOL-2)	0.484246	0.92609	350903	267160	217994	269766	271671	275499	271668	260260	200940	244017	298797	255136
Q8BVU5	Nudt9	ADP-ribose pyrophosphatase, mitochondrial (EC 3.6.1.13) (ADP-ribose diphosphatase) (ADP-ribose phosphohydrolase) (Adenosine diphosphoribose pyrophosphatase) (ADPR-PPase) (Nucleoside diphosphate-linked moiety X motif 9) (Nudix motif 9)	0.552148	0.926038	92427.4	61590.9	75549.5	98442.1	97485.6	85099.1	87262.4	82442.1	61023.9	77114.3	86182.3	78805
Q9JJA4	Wdr12 MNCb-5414	Ribosome biogenesis protein WDR12 (WD repeat-containing protein 12)	0.156192	0.925876	203682	201391	188266	190006	178986	192466	158776	196417	178684	195605	161517	178200
B9EKI3	Tmf1 Ara160 Gm153	TATA element modulatory factor (TMF) (Androgen receptor coactivator 160 kDa protein) (Androgen receptor-associated protein of 160 kDa)	0.741702	0.925452	14032.4	32551.9	22884.6	24209.2	24274.3	23590.5	19588.9	21474.1	23768.4	26251	18076.7	21831.8
P28656	Nap1l1 Nrp	Nucleosome assembly protein 1-like 1 (Brain protein DN38) (NAP-1-related protein)	0.164589	0.924291	2.45342e+06	2.94857e+06	2.48113e+06	2.72768e+06	2.7843e+06	2.67902e+06	2.15088e+06	2.64036e+06	2.40852e+06	2.60778e+06	2.57343e+06	2.47619e+06
Q99PL6	Ubxn6 Ubxd1 Ubxdc2	UBX domain-containing protein 6 (UBX domain-containing protein 1)	0.723196	0.924163	10338.6	20597.5	21969	15057.3	16918.9	16976.2	17425.6	13612.2	19329.7	13435.3	14641.3	15688.8
A2AN08	Ubr4 Kiaa0462 Zubr1	E3 ubiquitin-protein ligase UBR4 (EC 6.3.2.-) (N-recognin-4) (Zinc finger UBR1-type protein 1) (p600)	0.46848	0.923623	7617.67	11185.9	11201.8	11296.6	11658.2	10592	8800.48	10303.4	9520.66	11667.1	8623.55	9783.05
Q9D495	Syce1	Synaptonemal complex central element protein 1	0.789821	0.923408	31757.9	69572	52798.5	68461.1	68951.6	58308.2	45013.4	54482	55202.7	59997.2	54516.2	53842.3
P60840	Ensa	Alpha-endosulfine (ARPP-19e)	0.191909	0.922454	115789	110091	106471	112396	101301	109210	107422	109694	84545.4	91001.2	111043	100741
P00405	Mtco2 COII mt-Co2	Cytochrome c oxidase subunit 2 (Cytochrome c oxidase polypeptide II)	0.806813	0.922412	98217.4	166211	305668	164977	110083	169031	109400	120228	252893	201306	95755.7	155917
Q6P8X1	Snx6	Sorting nexin-6 [Cleaved into: Sorting nexin-6, N-terminally processed]	0.172575	0.922124	90790.5	113504	90712.1	94762.4	92202.2	96394.1	86415.3	79894.2	96417.7	90062	91647.6	88887.4
O55131	Sept7 Cdc10	Septin-7 (CDC10 protein homolog)	0.303461	0.921878	236387	269025	234843	211954	222496	234941	225334	232303	245714	213638	165945	216587
Q8K4Z3	Apoa1bp Aibp	NAD(P)H-hydrate epimerase (EC 5.1.99.6) (Apolipoprotein A-I-binding protein) (AI-BP) (NAD(P)HX epimerase)	0.0704457	0.921648	835770	864367	783589	740115	792237	803216	707813	811003	746918	749422	686255	740282
Q91YN5	Uap1	UDP-N-acetylhexosamine pyrophosphorylase [Includes: UDP-N-acetylgalactosamine pyrophosphorylase (EC 2.7.7.83); UDP-N-acetylglucosamine pyrophosphorylase (EC 2.7.7.23)]	0.731527	0.921631	5281.34	13310.2	8976.58	8435.15	8062.51	8813.16	5536.06	10043.8	10478.1	8003.71	6550.68	8122.47
Q62209	Sycp1 Scp1	Synaptonemal complex protein 1 (SCP-1)	0.407424	0.921617	59942.3	48075.9	47145.2	42890.7	49521.3	49515.1	52811.5	48200.2	37461.7	35530.5	54165.8	45634
Q9CZ30	Ola1 Gtpbp9	Obg-like ATPase 1 (GTP-binding protein 9)	0.520764	0.921347	71904.8	117516	83416.5	87471.1	109936	94048.7	76463.7	91549.9	97964.8	73842	93437.2	86651.5
P50171	Hsd17b8 H2-Ke6 Hke6	Estradiol 17-beta-dehydrogenase 8 (EC 1.1.1.62) (17-beta-hydroxysteroid dehydrogenase 8) (17-beta-HSD 8) (3-oxoacyl-[acyl-carrier-protein] reductase) (EC 1.1.1.-) (Protein Ke6) (Ke-6) (Testosterone 17-beta-dehydrogenase 8) (EC 1.1.1.239)	0.301277	0.921147	49529.9	50903.9	47366.7	43898.5	47754.6	47890.7	42778	49342.2	44728.4	51270.5	32452.9	44114.4
Q60932	Vdac1 Vdac5	Voltage-dependent anion-selective channel protein 1 (VDAC-1) (mVDAC1) (Outer mitochondrial membrane protein porin 1) (Plasmalemmal porin) (Voltage-dependent anion-selective channel protein 5) (VDAC-5) (mVDAC5)	0.586515	0.920997	489813	649392	879645	806082	638004	692587	564694	688096	720451	763276	452834	637870
Q9CQ45	Nenf Spuf	Neudesin (Neuron-derived neurotrophic factor) (Secreted protein of unknown function) (SPUF protein)	0.36069	0.920719	458285	414482	388246	395066	505241	432264	513321	421527	324929	376022	354169	397994
O08756	Hsd17b10 Erab Hadh2	3-hydroxyacyl-CoA dehydrogenase type-2 (EC 1.1.1.35) (17-beta-hydroxysteroid dehydrogenase 10) (17-beta-HSD 10) (EC 1.1.1.51) (3-hydroxy-2-methylbutyryl-CoA dehydrogenase) (EC 1.1.1.178) (3-hydroxyacyl-CoA dehydrogenase type II) (Endoplasmic reticulum-associated amyloid beta-peptide-binding protein) (Mitochondrial ribonuclease P protein 2) (Mitochondrial RNase P protein 2) (Type II HADH)	0.44034	0.920254	322107	380014	383223	305190	364688	351044	301920	347944	453591	307881	203915	323050
Q05816	Fabp5 Fabpe Klbp Mal1	Fatty acid-binding protein, epidermal (Epidermal-type fatty acid-binding protein) (E-FABP) (Fatty acid-binding protein 5) (Keratinocyte lipid-binding protein) (Psoriasis-associated fatty acid-binding protein homolog) (PA-FABP)	0.35919	0.920137	1.93363e+06	1.58234e+06	1.99331e+06	1.8267e+06	2.1214e+06	1.89147e+06	2.28935e+06	1.79047e+06	1.53866e+06	1.64174e+06	1.44185e+06	1.74042e+06
O08663	Metap2 Mnpep P67eif2	Methionine aminopeptidase 2 (MAP 2) (MetAP 2) (EC 3.4.11.18) (Initiation factor 2-associated 67 kDa glycoprotein) (p67) (p67eIF2) (Peptidase M)	0.077617	0.919892	254811	287364	238277	246304	258756	257102	254338	228758	246580	232410	220447	236506
Q8BVV7	Cep95 Ccdc45	Centrosomal protein of 95 kDa (Cep95) (Coiled-coil domain-containing protein 45)	0.261127	0.919598	240702	311024	239268	299808	285319	275224	225626	263210	264823	237074	274746	253096
Q9QYS9	Qki Qk Qk1 Qka1	Protein quaking (MqkI) (qkI)	0.340675	0.918489	206176	158636	180073	135632	164622	169028	171041	142820	157833	158648	145909	155250
Q8BU30	Iars	Isoleucine--tRNA ligase, cytoplasmic (EC 6.1.1.5) (Isoleucyl-tRNA synthetase) (IRS) (IleRS)	0.642463	0.918461	11784.4	12180.9	17227	21337.2	11514.4	14808.8	10899.8	15695	11872	19318	10221.6	13601.3
P51150	Rab7a Rab7	Ras-related protein Rab-7a	0.528599	0.918196	21917.6	25328.9	32943.3	31829.5	21879	26779.7	27360.4	24768	31868	22435.9	16512.6	24589
P62259	Ywhae	14-3-3 protein epsilon (14-3-3E)	0.0950361	0.918022	1.25968e+07	1.48986e+07	1.35027e+07	1.48948e+07	1.48327e+07	1.41451e+07	1.15903e+07	1.37435e+07	1.32976e+07	1.30655e+07	1.32308e+07	1.29856e+07
Q569Z5	Ddx46 Kiaa0801	Probable ATP-dependent RNA helicase DDX46 (EC 3.6.4.13) (DEAD box protein 46)	0.480575	0.91758	30695.2	28905.5	28454.3	20993.8	29170.7	27643.9	26603.2	15588	30544.2	21531.7	32560.2	25365.5
Q8CG76	Akr7a2 Afar Akr7a5	Aflatoxin B1 aldehyde reductase member 2 (EC 1.1.1.n11) (Succinic semialdehyde reductase) (SSA reductase)	0.198679	0.917285	1.11718e+06	1.11672e+06	1.09025e+06	939467	1.08938e+06	1.0706e+06	999999	1.00961e+06	1.12847e+06	970871	801266	982044
P70404	Idh3g	Isocitrate dehydrogenase [NAD] subunit gamma 1, mitochondrial (EC 1.1.1.41) (Isocitric dehydrogenase subunit gamma) (NAD(+)-specific ICDH subunit gamma)	0.557586	0.915952	67587	62018.9	46386.9	39469	48238.8	52740.2	46028	50796.9	67157.1	50052.6	27502.6	48307.5
Q6NZC7	Sec23ip	SEC23-interacting protein	0.204708	0.915888	650035	570802	535307	510877	527020	558808	569451	550307	528872	463722	446676	511806
Q3THW5	H2afv H2av	Histone H2A.V (H2A.F/Z)	0.226118	0.914097	161834	166260	144985	175071	168535	163337	137318	177674	164912	144491	122134	149306
P62983	Rps27a Uba80 Ubcep1	Ubiquitin-40S ribosomal protein S27a (Ubiquitin carboxyl extension protein 80) [Cleaved into: Ubiquitin; 40S ribosomal protein S27a]	0.214643	0.914019	1.89586e+06	1.60056e+06	1.60559e+06	1.66791e+06	1.73764e+06	1.70151e+06	1.72765e+06	1.65185e+06	1.26859e+06	1.38739e+06	1.74059e+06	1.55522e+06
P48428	Tbca	Tubulin-specific chaperone A (TCP1-chaperonin cofactor A) (Tubulin-folding cofactor A) (CFA)	0.24324	0.914004	890342	888331	747472	995742	807940	865965	793100	792681	658871	791283	921546	791496
P45591	Cfl2	Cofilin-2 (Cofilin, muscle isoform)	0.120132	0.913815	568696	672702	624615	593001	628314	617466	491645	641546	543599	548868	595590	564250
Q9CPW4	Arpc5	Actin-related protein 2/3 complex subunit 5 (Arp2/3 complex 16 kDa subunit) (p16-ARC)	0.255098	0.913658	298436	236318	274188	228737	259061	259348	284754	254182	218207	214998	212636	236955
Q8BK64	Ahsa1	Activator of 90 kDa heat shock protein ATPase homolog 1 (AHA1)	0.101683	0.912905	356171	393297	355409	423090	371104	379814	298790	361227	352880	361490	359284	346734
Q9Z2L6	Minpp1 Mipp MNCb-1572	Multiple inositol polyphosphate phosphatase 1 (EC 3.1.3.62) (2,3-bisphosphoglycerate 3-phosphatase) (2,3-BPG phosphatase) (EC 3.1.3.80) (Inositol (1,3,4,5)-tetrakisphosphate 3-phosphatase) (Ins(1,3,4,5)P(4) 3-phosphatase)	0.338885	0.912671	10385.1	12475.6	12617	13404.8	14310	12638.5	15852.6	10259.8	10461.6	10566	10533.9	11534.8
P46664	Adss Adss2	Adenylosuccinate synthetase isozyme 2 (AMPSase 2) (AdSS 2) (EC 6.3.4.4) (Adenylosuccinate synthetase, acidic isozyme) (Adenylosuccinate synthetase, liver isozyme) (L-type adenylosuccinate synthetase) (IMP--aspartate ligase 2)	0.0761212	0.912294	140762	155640	150727	156828	147331	150257	122488	152533	148581	133213	128579	137079
Q9Z1Z2	Strap Unrip	Serine-threonine kinase receptor-associated protein (UNR-interacting protein)	0.0447153	0.91179	1.00268e+06	918528	865406	911653	953177	930289	834870	851221	763163	918377	873513	848229
Q91WV0	Dr1	Protein Dr1 (Down-regulator of transcription 1) (Negative cofactor 2-beta) (NC2-beta) (TATA-binding protein-associated phosphoprotein)	0.993932	0.910298	46148.8	195515	127503	121816	112031	120603	103744	114634	96666	129050	104829	109784
Q921F4	Hnrnpll Hnrpll	Heterogeneous nuclear ribonucleoprotein L-like	0.249485	0.910222	709021	904211	716601	633738	705263	733767	657267	724878	742305	585087	629915	667890
Q9WU78	Pdcd6ip Aip1 Alix	Programmed cell death 6-interacting protein (ALG-2-interacting protein 1) (ALG-2-interacting protein X) (E2F1-inducible protein) (Eig2)	0.0486935	0.909947	739036	798100	717674	697383	717942	734027	651382	729414	680164	684955	593713	667926
Q8K3I9	Glcci1 Gig18 Tssn1	Glucocorticoid-induced transcript 1 protein (Glucocorticoid-induced gene 18 protein) (Testhymin) (Thymocyte/spermatocyte selection protein 1)	0.476235	0.90978	16117.1	12852.3	9875.94	12457.6	14454.5	13151.5	16624.6	12853.7	8495.45	8712.07	13139	11965
Q9D2M8	Ube2v2 Mms2 Uev2	Ubiquitin-conjugating enzyme E2 variant 2 (Ubc-like protein MMS2)	0.160959	0.909777	156338	155449	158407	182698	191864	168951	139004	171826	161894	156281	139535	153708
Q52KI8	Srrm1 Pop101	Serine/arginine repetitive matrix protein 1 (Plenty-of-prolines 101)	0.267379	0.909063	53295.5	51497.4	50915.8	69219.1	51794.1	55344.4	45175.6	53493.8	44278.5	49754.6	58855	50311.5
O09172	Gclm Glclr	Glutamate--cysteine ligase regulatory subunit (GCS light chain) (Gamma-ECS regulatory subunit) (Gamma-glutamylcysteine synthetase regulatory subunit) (Glutamate--cysteine ligase modifier subunit)	0.246753	0.909042	74498	81120.5	83168.6	62264.5	65144.1	73239.1	73532.1	63986.5	74717.6	59440.6	61210.4	66577.4
Q8R050	Gspt1 Erf3a	Eukaryotic peptide chain release factor GTP-binding subunit ERF3A (Eukaryotic peptide chain release factor subunit 3a) (eRF3a) (G1 to S phase transition protein 1 homolog)	0.465145	0.908791	410472	755995	585724	614855	620067	597423	528029	570279	565505	538526	512322	542932
Q3UPL0	Sec31a Sec31l1	Protein transport protein Sec31A (SEC31-like protein 1) (SEC31-related protein A)	0.147427	0.908699	331551	293729	308228	255276	303962	298549	287944	273243	299373	236876	259021	271291
P08003	Pdia4 Cai Erp72	Protein disulfide-isomerase A4 (EC 5.3.4.1) (Endoplasmic reticulum resident protein 72) (ER protein 72) (ERp-72) (ERp72)	0.0430032	0.908291	3.19522e+06	2.92938e+06	2.81358e+06	2.90516e+06	2.78114e+06	2.9249e+06	2.92902e+06	2.78732e+06	2.57327e+06	2.52268e+06	2.471e+06	2.65666e+06
Q9Z2Y8	Prosc	Proline synthase co-transcribed bacterial homolog protein	0.459207	0.90826	84310.3	146597	116375	126364	119478	118625	92556.7	111561	133910	113231	87451.9	107742
P99027	Rplp2	60S acidic ribosomal protein P2	0.0106768	0.907649	4.80149e+06	5.0555e+06	4.679e+06	4.80144e+06	4.91749e+06	4.85098e+06	4.05244e+06	4.75277e+06	4.35848e+06	4.53555e+06	4.31571e+06	4.40299e+06
O88531	Ppt1 Ppt	Palmitoyl-protein thioesterase 1 (PPT-1) (EC 3.1.2.22) (Palmitoyl-protein hydrolase 1)	0.120082	0.90737	1.41792e+06	1.43694e+06	1.32136e+06	1.29375e+06	1.42694e+06	1.37938e+06	1.41248e+06	1.26144e+06	1.35238e+06	1.19897e+06	1.03279e+06	1.25161e+06
O35691	Pnn	Pinin	0.46156	0.90726	204282	184574	125482	166971	173905	171043	178879	186492	118882	107412	184234	155180
Q9Z2I9	Sucla2	Succinyl-CoA ligase [ADP-forming] subunit beta, mitochondrial (EC 6.2.1.5) (ATP-specific succinyl-CoA synthetase subunit beta) (Succinyl-CoA synthetase beta-A chain) (SCS-betaA)	0.188603	0.907202	2.07536e+06	2.80061e+06	2.79198e+06	2.60586e+06	2.49259e+06	2.55328e+06	2.39761e+06	2.48761e+06	2.42997e+06	2.21618e+06	2.05033e+06	2.31634e+06
P70372	Elavl1 Elra Hua	ELAV-like protein 1 (Elav-like generic protein) (Hu-antigen R) (HuR) (MelG)	0.292252	0.907004	2.60536e+06	2.01054e+06	1.68327e+06	2.07468e+06	2.06828e+06	2.08843e+06	1.96327e+06	2.00376e+06	1.6625e+06	1.76714e+06	2.07439e+06	1.89421e+06
Q9R020	Zranb2 Zfp265 Zis Znf265	Zinc finger Ran-binding domain-containing protein 2 (Zinc finger protein 265) (Zinc finger, splicing)	0.437849	0.906749	83284.1	70879.1	58432.8	57634.3	63163.9	66678.8	60852.7	74347.5	54027.4	37368.2	75709	60461
Q62426	Cstb Cst6 Stfb	Cystatin-B (Stefin-B)	0.165959	0.906527	446476	391303	449858	423186	464260	435017	494858	376236	343915	379741	377021	394354
P62492	Rab11a Rab11	Ras-related protein Rab-11A (Rab-11)	0.268123	0.906479	453387	463208	546783	594255	452797	502086	530436	461110	450346	470705	363056	455130
Q8VBV7	Cops8 Csn8	COP9 signalosome complex subunit 8 (SGN8) (Signalosome subunit 8) (COP9 homolog) (JAB1-containing signalosome subunit 8)	0.0785919	0.906174	584140	572979	501660	487619	550155	539310	431089	493099	498719	525059	495578	488709
Q9CQR2	Rps21	40S ribosomal protein S21	0.0637374	0.906084	887190	895488	818369	955588	951200	901567	825446	822034	715048	822904	899043	816895
Q9DCS9	Ndufb10	NADH dehydrogenase [ubiquinone] 1 beta subcomplex subunit 10 (Complex I-PDSW) (CI-PDSW) (NADH-ubiquinone oxidoreductase PDSW subunit)	0.427366	0.905958	53236.9	86611.7	74675	64611.5	67392.9	69305.6	44916.4	71802.1	75922.3	61335.5	59963.4	62787.9
P70362	Ufd1l	Ubiquitin fusion degradation protein 1 homolog (UB fusion protein 1)	0.260892	0.903734	446511	333351	324915	298571	328992	346468	307653	334672	335876	311910	275464	313115
P10711	Tcea1 Tceat	Transcription elongation factor A protein 1 (Transcription elongation factor S-II protein 1) (Transcription elongation factor TFIIS.o)	0.218369	0.903134	199228	181863	140431	149923	163715	167032	165152	159962	140510	138867	149772	150852
Q9D0R8	Lsm12	Protein LSM12 homolog	0.0409174	0.901414	114226	110369	97000.5	103487	102764	105569	91824.7	90542.3	89225.2	98469.4	105748	95161.8
Q5XJY5	Arcn1 Copd	Coatomer subunit delta (Archain) (Delta-coat protein) (Delta-COP)	0.110516	0.901355	482514	563734	486899	407718	449177	478008	413051	428865	447233	426197	438929	430855
Q8VCM7	Fgg	Fibrinogen gamma chain	0.492525	0.901319	756617	455885	597560	423872	574903	561767	765646	430200	409433	428145	498235	506332
P08113	Hsp90b1 Grp94 Tra-1 Tra1	Endoplasmin (94 kDa glucose-regulated protein) (GRP-94) (Endoplasmic reticulum resident protein 99) (ERp99) (Heat shock protein 90 kDa beta member 1) (Polymorphic tumor rejection antigen 1) (Tumor rejection antigen gp96)	0.00403768	0.900622	3.89681e+07	4.08022e+07	3.89632e+07	3.9245e+07	4.25541e+07	4.01065e+07	3.7152e+07	3.80185e+07	3.57309e+07	3.58851e+07	3.38177e+07	3.61208e+07
P46471	Psmc2 Mss1	26S protease regulatory subunit 7 (26S proteasome AAA-ATPase subunit RPT1) (Proteasome 26S subunit ATPase 2) (Protein MSS1)	0.00135124	0.900268	1.11083e+06	1.1594e+06	1.08587e+06	1.12591e+06	1.14094e+06	1.12459e+06	968285	1.06141e+06	1.05511e+06	982090	995277	1.01243e+06
Q9CQ01	Rnaset2 Rnase6pl	Ribonuclease T2 (EC 3.1.27.-) (Ribonuclease 6)	0.114167	0.900131	229961	286940	239711	260521	233230	250073	209294	223975	263569	220346	208306	225098
P97807	Fh Fh1	Fumarate hydratase, mitochondrial (Fumarase) (EC 4.2.1.2) (EF-3)	0.421841	0.900029	1.29223e+06	1.84518e+06	1.95404e+06	1.41034e+06	1.71524e+06	1.64341e+06	1.37031e+06	1.61254e+06	1.9942e+06	1.44173e+06	976789	1.47911e+06
Q8K1L5	Ppp1r11 Tctex5	Protein phosphatase 1 regulatory subunit 11 (T-complex testis expressed protein 5) (Tctex-5)	0.705895	0.899917	40082.6	51240.8	29888.4	66184.1	67318.6	50942.9	46361.1	46597.3	45356.5	42443.1	48463.9	45844.4
Q8BGR9	Ublcp1	Ubiquitin-like domain-containing CTD phosphatase 1 (EC 3.1.3.16) (Nuclear proteasome inhibitor UBLCP1)	0.556607	0.899507	49696.5	93260.8	92924.8	61307.2	66060.9	72650	50440.2	63147.6	90722.3	74274.3	48161.7	65349.2
Q6NZJ6	Eif4g1	Eukaryotic translation initiation factor 4 gamma 1 (eIF-4-gamma 1) (eIF-4G 1) (eIF-4G1)	0.328167	0.899448	85657.3	68969.4	67834.6	76586.8	61357.1	72081.1	71657.4	59101.7	49191.5	56718.9	87496.3	64833.2
Q9EPK6	Sil1	Nucleotide exchange factor SIL1	0.398715	0.899106	40056.3	65867.6	60986.2	56953.3	65012.4	57775.1	48771.5	59203.3	60579.1	45725	45451	51946
Q91VC3	Eif4a3 Ddx48	Eukaryotic initiation factor 4A-III (eIF-4A-III) (eIF4A-III) (EC 3.6.4.13) (ATP-dependent RNA helicase DDX48) (ATP-dependent RNA helicase eIF4A-3) (DEAD box protein 48) (Eukaryotic translation initiation factor 4A isoform 3) [Cleaved into: Eukaryotic initiation factor 4A-III, N-terminally processed]	0.156122	0.898998	573129	505033	435906	464234	436296	482920	397028	428122	448243	498883	398442	434144
Q3U0V1	Khsrp Fubp2	Far upstream element-binding protein 2 (FUSE-binding protein 2) (KH type-splicing regulatory protein) (KSRP)	0.0167432	0.89859	2.74113e+06	3.11815e+06	2.65894e+06	2.96045e+06	2.89848e+06	2.87543e+06	2.39955e+06	2.60781e+06	2.65068e+06	2.54394e+06	2.71718e+06	2.58383e+06
Q8N7N5	Dcaf8 D1Ucla4 H326 Wdr42a	DDB1- and CUL4-associated factor 8 (WD repeat-containing protein 42A)	0.296535	0.8985	91790.2	86577.6	58633.1	70169.7	79722.3	77378.6	68873.7	78677	66363.3	65141.6	68567.5	69524.6
P06797	Ctsl Ctsl1	Cathepsin L1 (EC 3.4.22.15) (Cathepsin L) (Major excreted protein) (MEP) (p39 cysteine proteinase) [Cleaved into: Cathepsin L1 heavy chain; Cathepsin L1 light chain]	0.288183	0.897909	172354	156055	156818	136490	146809	153705	206762	124635	121423	117282	119966	138014
Q9CQN1	Trap1 Hsp75	Heat shock protein 75 kDa, mitochondrial (HSP 75) (TNFR-associated protein 1) (Tumor necrosis factor type 1 receptor-associated protein) (TRAP-1)	0.126712	0.897497	423394	562656	514872	475640	522353	499783	416015	468149	509590	437429	411586	448554
P70697	Urod	Uroporphyrinogen decarboxylase (UPD) (URO-D) (EC 4.1.1.37)	0.647936	0.896762	17361.8	38137.9	40170.7	22975.6	41694	32068	26258.7	24903.5	51350	20559	20715.7	28757.4
P67984	Rpl22	60S ribosomal protein L22 (Heparin-binding protein HBp15)	0.104593	0.896415	578876	722130	584829	572933	642003	620154	555173	635241	562130	501452	525584	555916
P97315	Csrp1 Crp1 Csrp	Cysteine and glycine-rich protein 1 (Cysteine-rich protein 1) (CRP) (CRP1)	0.353268	0.89639	1.00309e+06	651626	681000	720406	745272	760279	873331	658021	570562	559105	746515	681507
Q9WVA3	Bub3	Mitotic checkpoint protein BUB3 (WD repeat type I transmembrane protein A72.5)	0.0477358	0.894788	522250	497996	434531	478392	442897	475213	453964	403942	419261	389250	459657	425215
Q91YR9	Ptgr1 Ltb4dh	Prostaglandin reductase 1 (PRG-1) (EC 1.3.1.-) (15-oxoprostaglandin 13-reductase) (EC 1.3.1.48) (NADP-dependent leukotriene B4 12-hydroxydehydrogenase) (EC 1.3.1.74)	0.161951	0.894511	2.26419e+06	1.96446e+06	2.13905e+06	1.74138e+06	2.19095e+06	2.06e+06	2.0252e+06	1.91151e+06	2.02325e+06	1.75342e+06	1.50011e+06	1.8427e+06
Q91VW5	Golga4	Golgin subfamily A member 4 (tGolgin-1)	0.284335	0.894443	12431.7	13431.3	10927.5	11845.3	11983.5	12123.9	11872.6	12798.5	7966.95	8232.24	13350.2	10844.1
Q99LX0	Park7	Protein DJ-1 (EC 3.4.-.-) (Parkinson disease protein 7 homolog)	0.0381908	0.894278	4.22044e+06	5.19621e+06	4.40178e+06	5.15356e+06	4.64033e+06	4.72246e+06	4.00481e+06	4.33262e+06	4.30093e+06	4.24624e+06	4.23136e+06	4.22319e+06
Q9R1P0	Psma4	Proteasome subunit alpha type-4 (EC 3.4.25.1) (Macropain subunit C9) (Multicatalytic endopeptidase complex subunit C9) (Proteasome component C9) (Proteasome subunit L)	0.359467	0.894067	703405	1.17858e+06	958584	1.04668e+06	1.03565e+06	984582	710501	932518	984401	987421	786574	880283
Q8BH95	Echs1	Enoyl-CoA hydratase, mitochondrial (EC 4.2.1.17) (Enoyl-CoA hydratase 1) (Short-chain enoyl-CoA hydratase) (SCEH)	0.0944962	0.893956	1.54718e+06	1.32675e+06	1.4525e+06	1.2998e+06	1.40642e+06	1.40653e+06	1.40021e+06	1.26556e+06	1.38241e+06	1.18155e+06	1.05715e+06	1.25738e+06
Q9Z0J0	Npc2	Epididymal secretory protein E1 (mE1) (Niemann Pick type C2 protein homolog)	0.229455	0.893811	196833	181695	181501	245140	201122	201258	227001	185312	174001	149235	163884	179887
Q9D868	Ppih	Peptidyl-prolyl cis-trans isomerase H (PPIase H) (EC 5.2.1.8) (Rotamase H)	0.113661	0.892157	86907.7	80652.9	78227.4	81563.5	88996.5	83269.6	67849.1	85963	75575.3	81644	60416.2	74289.5
Q62419	Sh3gl1 Sh3d2b	Endophilin-A2 (Endophilin-2) (SH3 domain protein 2B) (SH3 domain-containing GRB2-like protein 1) (SH3p8)	0.0525342	0.891739	39286.7	34235.7	40872.8	40772.4	34268.3	37887.2	35917.1	35496.6	30528.5	33468.7	33516.6	33785.5
P12382	Pfkl Pfk-l Pfkb	6-phosphofructokinase, liver type (EC 2.7.1.11) (Phosphofructo-1-kinase isozyme B) (PFK-B) (Phosphofructokinase 1) (Phosphohexokinase)	0.604481	0.890951	25013.3	58782.5	45673.9	34247.8	42366.7	41216.8	29829.3	28987.2	43763.2	43276.5	37754.6	36722.2
O08585	Clta	Clathrin light chain A (Lca)	0.0272304	0.890784	444321	390553	403550	402699	453141	418853	407113	372614	335351	370039	380420	373107
Q9CR51	Atp6v1g1 Atp6g1	V-type proton ATPase subunit G 1 (V-ATPase subunit G 1) (V-ATPase 13 kDa subunit 1) (Vacuolar proton pump subunit G 1)	0.317276	0.890657	114240	88868.7	83627.5	90770.1	87711.7	93043.6	93795.3	82081.6	58236.1	68202.9	112034	82869.9
P80314	Cct2 Cctb	T-complex protein 1 subunit beta (TCP-1-beta) (CCT-beta)	0.134634	0.889773	7.2381e+06	9.98845e+06	7.81434e+06	8.22256e+06	8.47069e+06	8.34683e+06	6.51911e+06	8.02448e+06	8.18507e+06	7.50375e+06	6.90149e+06	7.42678e+06
Q9D6H2	Hspb11 Ift25	Intraflagellar transport protein 25 homolog (Heat shock protein beta-11) (Hspb11) (Placental protein 25) (PP25)	0.283646	0.889658	22137.8	24343.2	24886.6	21368.3	22078.6	22962.9	12917.7	24361.8	22283.1	18385.5	24197.4	20429.1
Q91WU5	As3mt Cyt19	Arsenite methyltransferase (EC 2.1.1.137) (Methylarsonite methyltransferase) (S-adenosyl-L-methionine:arsenic(III) methyltransferase)	0.53885	0.889545	41717.5	74725.2	81542.3	57983	84374.7	68068.5	64511.4	61247.8	60098.3	57634.6	59258.2	60550
Q3UHX2	Pdap1	28 kDa heat- and acid-stable phosphoprotein (PDGF-associated protein) (PAP) (PDGFA-associated protein 1) (PAP1)	0.254449	0.889159	74158.8	54620	56540.7	54374.3	58779.3	59694.6	57546.6	57213.2	42250	43881.4	64498.7	53078
Q99LF4	Rtcb D10Wsu52e	tRNA-splicing ligase RtcB homolog (EC 6.5.1.3) (Focal adhesion-associated protein) (FAAP)	0.0953782	0.88896	899037	714643	683424	663966	658141	723842	643673	668537	635916	628823	640385	643466
Q9R0P4	Smap Sid2057	Small acidic protein (Sid 2057)	0.0623821	0.888925	892686	930937	753629	846593	820507	848870	814207	831926	666120	743432	717224	754582
Q61990	Pcbp2 Cbp Hnrnpx Hnrpx	Poly(rC)-binding protein 2 (Alpha-CP2) (CTBP) (CBP) (Putative heterogeneous nuclear ribonucleoprotein X) (hnRNP X)	0.28836	0.888559	2.84779e+06	4.50418e+06	3.91822e+06	3.56537e+06	3.97466e+06	3.76204e+06	2.81926e+06	3.91894e+06	3.77578e+06	3.32108e+06	2.87894e+06	3.3428e+06
Q9CZ44	Nsfl1c	NSFL1 cofactor p47 (p97 cofactor p47)	0.00446955	0.888259	1.67249e+06	1.5672e+06	1.51144e+06	1.71226e+06	1.58078e+06	1.60883e+06	1.42727e+06	1.49965e+06	1.32765e+06	1.44492e+06	1.44581e+06	1.42906e+06
P26883	Fkbp1a Fkbp1	Peptidyl-prolyl cis-trans isomerase FKBP1A (PPIase FKBP1A) (EC 5.2.1.8) (12 kDa FK506-binding protein) (12 kDa FKBP) (FKBP-12) (Calstabin-1) (FK506-binding protein 1A) (FKBP-1A) (Immunophilin FKBP12) (Rotamase)	0.0897862	0.887559	3.15908e+06	2.63515e+06	2.43817e+06	2.77033e+06	2.77969e+06	2.75648e+06	2.34105e+06	2.18462e+06	2.27864e+06	2.68717e+06	2.74121e+06	2.44654e+06
P30416	Fkbp4 Fkpb52	Peptidyl-prolyl cis-trans isomerase FKBP4 (PPIase FKBP4) (EC 5.2.1.8) (52 kDa FK506-binding protein) (52 kDa FKBP) (FKBP-52) (59 kDa immunophilin) (p59) (FK506-binding protein 4) (FKBP-4) (FKBP59) (HSP-binding immunophilin) (HBI) (Immunophilin FKBP52) (Rotamase) [Cleaved into: Peptidyl-prolyl cis-trans isomerase FKBP4, N-terminally processed]	0.0613479	0.887489	4.76196e+06	4.05658e+06	4.13109e+06	4.63742e+06	4.29465e+06	4.37634e+06	4.36634e+06	4.02767e+06	3.40721e+06	3.54623e+06	4.07233e+06	3.88396e+06
P62814	Atp6v1b2 Atp6b2 Vat2	V-type proton ATPase subunit B, brain isoform (V-ATPase subunit B 2) (Endomembrane proton pump 58 kDa subunit) (Vacuolar proton pump subunit B 2)	0.0169534	0.887395	652994	805376	697844	710549	734883	720329	643850	650365	635826	668929	597113	639217
Q8CIG8	Prmt5 Jbp1 Skb1	Protein arginine N-methyltransferase 5 (EC 2.1.1.-) (Histone-arginine N-methyltransferase PRMT5) (EC 2.1.1.125) (Jak-binding protein 1) (Shk1 kinase-binding protein 1 homolog) (SKB1 homolog)	0.109545	0.886811	73196.5	72769.3	72423	77393.1	67650	72686.4	56642.4	65444.2	73249.6	74177.4	52781.8	64459.1
Q6PGB6	Naa50 Mak3 Nat13	N-alpha-acetyltransferase 50 (EC 2.3.1.-) (N-acetyltransferase NAT13) (NatE catalytic subunit)	0.117535	0.886463	40438.5	39352.9	34462.1	33015.9	30085.6	35471	28085.9	32476.6	34761.4	29533.5	32361.3	31443.7
Q9JM76	Arpc3	Actin-related protein 2/3 complex subunit 3 (Arp2/3 complex 21 kDa subunit) (p21-ARC)	0.00227039	0.886441	157529	162314	157672	154699	168061	160055	153738	133264	140657	142827	138911	141879
Q8K114	Ints9 D14Ertd231e	Integrator complex subunit 9 (Int9)	0.386329	0.88538	16778	25837.8	28227.8	20361.4	22808.4	22802.7	16457.9	15849	29549.6	18770.9	20317.9	20189
Q9D1J3	Sarnp Hcc1	SAP domain-containing ribonucleoprotein (Nuclear protein Hcc-1)	0.143206	0.884154	447452	355985	359739	382173	313442	371758	380486	311383	286467	328456	336667	328691
P62862	Fau	40S ribosomal protein S30	0.0853818	0.883938	96188.3	102947	98664.8	97317.7	117250	102474	104688	96302.4	77370	83211.7	91329.7	90580.3
Q9Z2G6	Sel1l Sel1h	Protein sel-1 homolog 1 (Suppressor of lin-12-like protein 1) (Sel-1L)	0.609519	0.883199	18205.3	46001.4	37409.8	33383.6	35079	34015.8	28639.2	31514.8	33774	33777.7	22508.1	30042.7
Q80X50	Ubap2l	Ubiquitin-associated protein 2-like	0.329965	0.882969	239927	191962	151546	158863	151315	178723	175719	151859	128567	143184	189705	157807
Q9ERK4	Cse1l Xpo2	Exportin-2 (Exp2) (Chromosome segregation 1-like protein) (Importin-alpha re-exporter)	0.0107031	0.882919	1.34868e+06	1.32247e+06	1.31144e+06	1.39571e+06	1.37439e+06	1.35054e+06	1.06309e+06	1.2411e+06	1.16541e+06	1.3244e+06	1.16808e+06	1.19242e+06
Q3US41	Esrp1 Rbm35a	Epithelial splicing regulatory protein 1 (RNA-binding motif protein 35A) (RNA-binding protein 35A)	0.324196	0.882599	77189.7	71469.9	45224.3	71037.5	66415.3	66267.3	66110.8	49258.9	61012	62366.5	53689.1	58487.5
Q9CY64	Blvra	Biliverdin reductase A (BVR A) (EC 1.3.1.24) (Biliverdin-IX alpha-reductase)	0.217354	0.882276	115781	116688	104985	90605.8	122920	110196	87876	99371.5	129887	90393.5	78587.7	97223.2
P52293	Kpna2 Rch1	Importin subunit alpha-1 (Importin alpha P1) (Karyopherin subunit alpha-2) (Pendulin) (Pore targeting complex 58 kDa subunit) (PTAC58) (RAG cohort protein 1) (SRP1-alpha)	0.0463802	0.882098	1.9512e+06	1.93856e+06	1.68247e+06	1.63486e+06	1.63196e+06	1.76781e+06	1.42059e+06	1.70025e+06	1.47817e+06	1.54257e+06	1.65532e+06	1.55938e+06
P62137	Ppp1ca Ppp1a	Serine/threonine-protein phosphatase PP1-alpha catalytic subunit (PP-1A) (EC 3.1.3.16)	0.212148	0.881927	81917.4	63106.4	58176.8	89758.7	70691.5	72730.2	61441.5	64671.5	66404	68650.2	59546.1	64142.7
Q9D1H7	Get4	Golgi to ER traffic protein 4 homolog	0.101837	0.881614	81246.6	97773.2	85568.6	84134.6	91363.3	88017.3	79155.4	90366.8	63801.1	84692.5	69970.5	77597.3
Q9R1C7	Prpf40a Fbp11 Fnbp3	Pre-mRNA-processing factor 40 homolog A (Formin-binding protein 11) (FBP-11) (Formin-binding protein 3)	0.474803	0.881556	106732	61931.2	64584.2	52974.8	79349.6	73114.3	80451.4	56836.9	63445.3	51432.2	70106.1	64454.4
Q8BVI4	Qdpr Dhpr	Dihydropteridine reductase (EC 1.5.1.34) (HDHPR) (Quinoid dihydropteridine reductase)	0.0293899	0.881123	2.29354e+06	2.15513e+06	2.28427e+06	2.01072e+06	2.33442e+06	2.21562e+06	2.164e+06	2.05122e+06	1.95969e+06	1.87421e+06	1.71205e+06	1.95223e+06
Q3THS6	Mat2a	S-adenosylmethionine synthase isoform type-2 (AdoMet synthase 2) (EC 2.5.1.6) (Methionine adenosyltransferase 2) (MAT 2)	0.124428	0.881031	417225	380590	330305	348106	394222	374090	415798	326531	317907	288092	299595	329585
Q9D662	Sec23b	Protein transport protein Sec23B (SEC23-related protein B)	0.21452	0.880846	35556.7	44310.4	43674.1	43505.2	43630	42135.3	39751.4	26366.6	41803.5	44790.8	32861.2	37114.7
Q9CQR6	Ppp6c	Serine/threonine-protein phosphatase 6 catalytic subunit (PP6C) (EC 3.1.3.16) [Cleaved into: Serine/threonine-protein phosphatase 6 catalytic subunit, N-terminally processed]	0.030442	0.880825	207839	209302	194530	222753	208170	208519	157336	195062	189613	201667	174665	183669
Q91V92	Acly	ATP-citrate synthase (EC 2.3.3.8) (ATP-citrate (pro-S-)-lyase) (Citrate cleavage enzyme)	0.203562	0.880435	817269	680899	651973	551238	627292	665734	530082	512632	750677	568656	568631	586135
O55029	Copb2	Coatomer subunit beta' (Beta'-coat protein) (Beta'-COP) (p102)	0.00801298	0.880365	764928	786025	799423	831568	734251	783239	697486	620035	679109	706943	744108	689536
Q9CQU0	Txndc12 Tlp19	Thioredoxin domain-containing protein 12 (EC 1.8.4.2) (Endoplasmic reticulum resident protein 19) (ER protein 19) (ERp19) (Thioredoxin-like protein p19)	0.0612967	0.880339	336304	324908	261054	293000	282045	299462	280806	234768	251365	275010	276192	263628
Q91ZA3	Pcca	Propionyl-CoA carboxylase alpha chain, mitochondrial (PCCase subunit alpha) (EC 6.4.1.3) (Propanoyl-CoA:carbon dioxide ligase subunit alpha)	0.18219	0.879984	113746	121015	141004	103296	140000	123812	115601	121417	122701	90753	94293.7	108953
Q6ZWX6	Eif2s1 Eif2a	Eukaryotic translation initiation factor 2 subunit 1 (Eukaryotic translation initiation factor 2 subunit alpha) (eIF-2-alpha) (eIF-2A) (eIF-2alpha)	0.00121966	0.878705	905504	858756	806365	914494	855079	868040	728652	752638	768678	785894	777894	762751
Q91YQ5	Rpn1	Dolichyl-diphosphooligosaccharide--protein glycosyltransferase subunit 1 (EC 2.4.99.18) (Dolichyl-diphosphooligosaccharide--protein glycosyltransferase 67 kDa subunit) (Ribophorin I) (RPN-I) (Ribophorin-1)	0.357176	0.878442	362356	424885	549161	513019	348975	439679	335093	375033	502935	440473	277632	386233
Q9Z1F9	Uba2 Sae2 Uble1b	SUMO-activating enzyme subunit 2 (EC 6.3.2.-) (Anthracycline-associated resistance ARX) (Ubiquitin-like 1-activating enzyme E1B) (Ubiquitin-like modifier-activating enzyme 2)	0.0938953	0.878281	1.91449e+06	2.62886e+06	2.09355e+06	2.12758e+06	2.29954e+06	2.2128e+06	1.6949e+06	1.90303e+06	2.13476e+06	2.08267e+06	1.90198e+06	1.94346e+06
O35654	Pold2	DNA polymerase delta subunit 2 (EC 2.7.7.7) (DNA polymerase delta subunit p50)	0.303313	0.878144	63884.2	46320.3	39081.9	45991	42834.5	47622.4	31494.2	46348.8	47272.9	36874.5	47106.1	41819.3
Q99KN2	Ciao1 Wdr39	Probable cytosolic iron-sulfur protein assembly protein CIAO1 (WD repeat-containing protein 39)	0.0894422	0.877718	77686.2	61330.5	58126	67390.3	59092.2	64725.1	58114.5	55192.6	49454.6	59792.5	61497.4	56810.3
Q9CX56	Psmd8	26S proteasome non-ATPase regulatory subunit 8 (26S proteasome regulatory subunit RPN12) (26S proteasome regulatory subunit S14)	0.0365657	0.877718	81008.3	72316.1	85008.9	73364.1	79846.4	78308.8	62526.8	71945.1	62702.7	78411.5	68078.7	68733
O35326	Srsf5 Hrs Sfrs5	Serine/arginine-rich splicing factor 5 (Delayed-early protein HRS) (Pre-mRNA-splicing factor SRP40) (Splicing factor, arginine/serine-rich 5)	0.457463	0.877255	816183	576062	451392	435212	492632	554296	713073	480492	269593	300311	667827	486259
Q8R3I3	Cog6 Kiaa1134	Conserved oligomeric Golgi complex subunit 6 (COG complex subunit 6) (Component of oligomeric Golgi complex 6)	0.584083	0.877028	40198.4	100333	82382.6	81349.9	81405.9	77134	53992.5	76468.4	71059.3	80190.4	56532.6	67648.6
Q9WTP6	Ak2	Adenylate kinase 2, mitochondrial (AK 2) (EC 2.7.4.3) (ATP-AMP transphosphorylase 2) (ATP:AMP phosphotransferase) (Adenylate monophosphate kinase) [Cleaved into: Adenylate kinase 2, mitochondrial, N-terminally processed]	0.0129465	0.876852	821358	907398	801767	866742	836013	846656	714767	805593	802412	718665	670520	742391
P35564	Canx	Calnexin	0.428092	0.876396	284206	331646	411722	416628	239998	336840	218472	268596	441347	367749	179862	295205
Q8K3W0	Bre	BRCA1-A complex subunit BRE (BRCA1/BRCA2-containing complex subunit 45) (Brain and reproductive organ-expressed protein)	0.253321	0.875475	23281.1	20656.3	14657.6	20919.7	18528	19608.6	13816.1	14948.7	17708.1	19934.7	19426.5	17166.8
Q9DBC7	Prkar1a	cAMP-dependent protein kinase type I-alpha regulatory subunit [Cleaved into: cAMP-dependent protein kinase type I-alpha regulatory subunit, N-terminally processed]	0.00433788	0.875386	588299	580540	539605	640072	537960	577295	517776	501371	514515	493113	500006	505356
P51660	Hsd17b4 Edh17b4	Peroxisomal multifunctional enzyme type 2 (MFE-2) (17-beta-hydroxysteroid dehydrogenase 4) (17-beta-HSD 4) (D-bifunctional protein) (DBP) (Multifunctional protein 2) (MPF-2) [Cleaved into: (3R)-hydroxyacyl-CoA dehydrogenase (EC 1.1.1.n12); Enoyl-CoA hydratase 2 (EC 4.2.1.107) (EC 4.2.1.119) (3-alpha,7-alpha,12-alpha-trihydroxy-5-beta-cholest-24-enoyl-CoA hydratase)]	0.0425002	0.8753	858754	791391	792443	669984	722705	767055	737346	696308	651047	671343	600974	671403
P35700	Prdx1 Msp23 Paga Tdpx2	Peroxiredoxin-1 (EC 1.11.1.15) (Macrophage 23 kDa stress protein) (Osteoblast-specific factor 3) (OSF-3) (Thioredoxin peroxidase 2) (Thioredoxin-dependent peroxide reductase 2)	0.0566055	0.874783	1.45359e+07	1.33566e+07	1.27453e+07	1.21275e+07	1.24417e+07	1.30414e+07	9.57181e+06	1.18029e+07	1.30473e+07	1.19059e+07	1.07141e+07	1.14084e+07
P49615	Cdk5 Cdkn5 Crk6	Cyclin-dependent kinase 5 (EC 2.7.11.22) (CR6 protein kinase) (CRK6) (Cell division protein kinase 5) (Serine/threonine-protein kinase PSSALRE) (Tau protein kinase II catalytic subunit) (TPKII catalytic subunit)	0.0409393	0.873942	350431	344674	335150	293595	330248	330820	321594	245349	297394	305282	275967	289117
P24547	Impdh2	Inosine-5'-monophosphate dehydrogenase 2 (IMP dehydrogenase 2) (IMPD 2) (IMPDH 2) (EC 1.1.1.205) (IMPDH-II)	0.0293415	0.873521	465116	439881	446124	401797	441549	438893	343463	395120	449333	366320	362678	383383
Q9JKP7	Pole3	DNA polymerase epsilon subunit 3 (EC 2.7.7.7) (DNA polymerase II subunit 3) (DNA polymerase epsilon subunit p17) (NF-YB-like protein) (YB-like protein 1) (YBL1)	0.468823	0.873403	28459	61329.3	42075.9	42479.1	45178.6	43904.4	21689.4	37958.9	42306.9	50513	39262.8	38346.2
Q9CZX8	Rps19	40S ribosomal protein S19	0.1419	0.873258	360142	429246	321266	313248	398543	364489	319968	343402	354630	315837	257627	318293
Q8K1M6	Dnm1l Drp1	Dynamin-1-like protein (EC 3.6.5.5) (Dynamin family member proline-rich carboxyl-terminal domain less) (Dymple) (Dynamin-related protein 1)	0.343126	0.873182	262592	464840	417853	328843	393090	373444	285050	304843	442697	313158	284675	326084
Q569Z6	Thrap3 Trap150	Thyroid hormone receptor-associated protein 3 (Thyroid hormone receptor-associated protein complex 150 kDa component) (Trap150)	0.368774	0.873112	543408	312929	332221	339501	326072	370826	357719	261625	272245	305108	422170	323773
Q8VD46	Asz1 Gasz	Ankyrin repeat, SAM and basic leucine zipper domain-containing protein 1 (Germ cell-specific ankyrin, SAM and basic leucine zipper domain-containing protein)	0.969447	0.872906	8474.02	61313.1	53140.7	46530.4	45407.5	42973.1	25306.3	33892.7	49227.1	48185.6	30945.8	37511.5
Q9Z2U1	Psma5	Proteasome subunit alpha type-5 (EC 3.4.25.1) (Macropain zeta chain) (Multicatalytic endopeptidase complex zeta chain) (Proteasome zeta chain)	0.0122377	0.872427	2.30819e+06	2.66325e+06	2.22476e+06	2.60193e+06	2.6912e+06	2.49786e+06	2.18155e+06	2.11505e+06	2.11891e+06	2.20886e+06	2.27165e+06	2.1792e+06
Q9D256	Spink12	Serine protease inhibitor Kazal-type 12	0.0727954	0.872016	51008	47817.4	40719.4	39850	47963.8	45471.7	37408	44395.7	34923.8	38697.1	42835.6	39652.1
P27773	Pdia3 Erp Erp60 Grp58	Protein disulfide-isomerase A3 (EC 5.3.4.1) (58 kDa glucose-regulated protein) (58 kDa microsomal protein) (p58) (Disulfide isomerase ER-60) (Endoplasmic reticulum resident protein 57) (ER protein 57) (ERp57) (Endoplasmic reticulum resident protein 60) (ER protein 60) (ERp60)	0.000914211	0.87182	2.01806e+07	1.93304e+07	1.8835e+07	2.00156e+07	2.00768e+07	1.96877e+07	1.83699e+07	1.79124e+07	1.64101e+07	1.66046e+07	1.65237e+07	1.71641e+07
P84104	Srsf3 Sfrs3 Srp20 X16	Serine/arginine-rich splicing factor 3 (Pre-mRNA-splicing factor SRP20) (Protein X16) (Splicing factor, arginine/serine-rich 3)	0.434802	0.871471	1.95936e+06	1.28883e+06	1.2106e+06	918335	977629	1.27095e+06	1.69402e+06	579086	544512	753231	1.96714e+06	1.1076e+06
Q9JHI5	Ivd	Isovaleryl-CoA dehydrogenase, mitochondrial (IVD) (EC 1.3.8.4)	0.0921349	0.870739	1.05969e+06	1.22592e+06	1.21646e+06	1.12646e+06	1.07954e+06	1.14161e+06	1.00934e+06	1.0632e+06	1.17783e+06	947326	772537	994048
Q9JKB1	Uchl3	Ubiquitin carboxyl-terminal hydrolase isozyme L3 (UCH-L3) (EC 3.4.19.12) (Ubiquitin thioesterase L3)	0.0223923	0.870692	1.92058e+06	2.02456e+06	1.67919e+06	1.84669e+06	1.93013e+06	1.88023e+06	1.42822e+06	1.71421e+06	1.59081e+06	1.67127e+06	1.78098e+06	1.6371e+06
Q8K297	Colgalt1 Glt25d1	Procollagen galactosyltransferase 1 (EC 2.4.1.50) (Collagen beta(1-O)galactosyltransferase 1) (Glycosyltransferase 25 family member 1) (Hydroxylysine galactosyltransferase 1)	0.364555	0.870441	105807	80375.9	93734.7	54128.7	72459.3	81301.1	79054.7	63760.4	71996.7	68653.1	70374.1	70767.8
Q99KN9	Clint1 Enth Epn4 Epnr Kiaa0171	Clathrin interactor 1 (Enthoprotin) (Epsin-4) (Epsin-related protein) (EpsinR)	0.0825784	0.869901	157952	128769	114912	119449	137335	131683	124011	115560	100415	109671	123101	114552
P11983	Tcp1 Cct1 Ccta	T-complex protein 1 subunit alpha (TCP-1-alpha) (CCT-alpha) (Tailless complex polypeptide 1A) (TCP-1-A) (Tailless complex polypeptide 1B) (TCP-1-B)	0.0310471	0.869819	5.76396e+06	7.45455e+06	6.82662e+06	6.27447e+06	6.46279e+06	6.55648e+06	5.12289e+06	5.88679e+06	6.16989e+06	5.6742e+06	5.66099e+06	5.70295e+06
Q9JJ11	Tacc3 Aint	Transforming acidic coiled-coil-containing protein 3 (ARNT-interacting protein)	0.126312	0.869693	37610.6	38153.5	29237	32439.8	39027.7	35293.7	25129.4	35629.9	32296.8	28277.2	32140.3	30694.7
P62852	Rps25	40S ribosomal protein S25	0.166912	0.869285	317452	324578	273595	238589	365454	303934	297781	257148	290200	234844	241052	264205
O35904	Pik3cd	Phosphatidylinositol 4,5-bisphosphate 3-kinase catalytic subunit delta isoform (PI3-kinase subunit delta) (PI3K-delta) (PI3Kdelta) (PtdIns-3-kinase subunit delta) (EC 2.7.1.153) (Phosphatidylinositol 4,5-bisphosphate 3-kinase 110 kDa catalytic subunit delta) (PtdIns-3-kinase subunit p110-delta) (p110delta)	0.349428	0.868648	48823.6	73274.9	53376.5	63415.6	88357.1	65449.5	53811.5	67922	61746.9	56304.5	44478.2	56852.6
Q8R0Y6	Aldh1l1 Fthfd	Cytosolic 10-formyltetrahydrofolate dehydrogenase (10-FTHFDH) (FDH) (EC 1.5.1.6) (Aldehyde dehydrogenase family 1 member L1)	0.311867	0.868595	32606.5	22867.7	37888.1	29679.7	36182.9	31845	37639.3	25764	30546.7	23333.4	21018.6	27660.4
Q8BX10	Pgam5	Serine/threonine-protein phosphatase PGAM5, mitochondrial (EC 3.1.3.16) (Phosphoglycerate mutase family member 5)	0.163581	0.868021	6702.42	8162.72	6995.55	5297.17	5926.11	6616.79	6009.01	5098.35	6719.37	5306.99	5583.86	5743.52
Q6NVF9	Cpsf6	Cleavage and polyadenylation specificity factor subunit 6	0.402613	0.86783	221453	178620	218626	120518	190455	185934	229790	104138	110831	102872	259165	161359
O08547	Sec22b Sec22l1	Vesicle-trafficking protein SEC22b (ER-Golgi SNARE of 24 kDa) (ERS-24) (ERS24) (SEC22 vesicle-trafficking protein homolog B) (SEC22 vesicle-trafficking protein-like 1) (mSec22b)	0.381303	0.867635	132777	159924	236859	176335	163182	173815	123415	138927	232307	175185	84207.6	150808
P40124	Cap1 Cap	Adenylyl cyclase-associated protein 1 (CAP 1)	0.0342189	0.867511	1.91754e+06	2.17403e+06	2.15646e+06	2.07011e+06	2.15648e+06	2.09492e+06	1.74623e+06	1.7803e+06	2.21628e+06	1.68833e+06	1.6557e+06	1.81737e+06
P68037	Ube2l3 Ubce7	Ubiquitin-conjugating enzyme E2 L3 (EC 6.3.2.19) (UbcM4) (Ubiquitin carrier protein L3) (Ubiquitin-protein ligase L3)	0.0545416	0.867497	725812	1.01113e+06	858739	806602	808675	842192	713219	739298	785790	749829	664856	730598
Q91WQ3	Yars	Tyrosine--tRNA ligase, cytoplasmic (EC 6.1.1.1) (Tyrosyl-tRNA synthetase) (TyrRS) [Cleaved into: Tyrosine--tRNA ligase, cytoplasmic, N-terminally processed]	0.162884	0.867433	128277	148993	106774	94424.1	126544	121002	92654.1	112587	109453	106431	103683	104962
Q9DCS3	Mecr Nrbf1	Trans-2-enoyl-CoA reductase, mitochondrial (EC 1.3.1.38)	0.391079	0.86727	21612.4	35275	30428.5	30217.1	37754.5	31057.5	21146.9	29983.8	42003.8	27967.8	13574	26935.2
[truncated: 409 more rows]
